# Supplementary material for: N-(3-Chloro­phen­yl)-3-nitro­pyridin-2-amine
Source: Acta Crystallogr Sect E Struct Rep Online. 2011 Oct 29;67(Pt 11):o3076. doi: 10.1107/S1600536811044011 (PMC3247465; doi:10.1107/S1600536811044011)
Supplement: Supplementary file 2 [file e-67-o3076-Isup2.hkl]

#
# h,k,l, Fc-squared, Fo-squared, sigma(Fo-squared) and status flag
#
data_I
_shelx_title '  P2/n'
_shelx_refln_list_code          4
_shelx_F_calc_maximum      146.09
_exptl_crystal_F_000       512.00
_reflns_d_resolution_high  0.8204
 
loop_
 _symmetry_equiv_pos_as_xyz
 'x, y, z'
 '-x+1/2, y, -z+1/2'
 '-x, -y, -z'
 'x-1/2, -y, z-1/2'
 
_cell_length_a    15.8781
_cell_length_b     3.7157
_cell_length_c    18.0651
_cell_angle_alpha  90.000
_cell_angle_beta  102.252
_cell_angle_gamma  90.000
 
_shelx_F_squared_multiplier     1.000
 
loop_
 _refln_index_h
 _refln_index_k
 _refln_index_l
 _refln_F_squared_calc
 _refln_F_squared_meas
 _refln_F_squared_sigma
 _refln_observed_status
   2   0   0      481.24      512.09     12.47 o
   4   0   0      644.41      709.36     20.04 o
   6   0   0     1109.12     1229.93     34.34 o
   8   0   0     3292.95     3494.72     81.58 o
  10   0   0       13.29        2.78      4.29 o
  12   0   0      639.06      635.10     46.65 o
  14   0   0       64.00       59.35     10.01 o
  16   0   0       86.83      100.94     12.03 o
  18   0   0        9.28       12.23      3.81 o
   0   1   0     1779.92     1720.00     37.11 o
   1   1   0     1111.27     1007.63     20.11 o
   2   1   0    21343.26    20662.19    370.29 o
   3   1   0     2114.93     1991.28     31.18 o
   4   1   0     2262.95     2008.29     25.71 o
   5   1   0        0.40       -0.45      1.19 o
   6   1   0        0.65        0.96      1.49 o
   7   1   0        3.41        3.97      2.18 o
   8   1   0      134.69      180.04      8.80 o
   9   1   0      476.49      518.92     17.05 o
  10   1   0     1400.16     1380.20     32.23 o
  11   1   0      481.08      478.24     12.32 o
  12   1   0      666.72      624.39     23.37 o
  13   1   0        0.12        3.84      4.40 o
  14   1   0      135.26      114.50     12.59 o
  15   1   0        0.18        2.62      3.98 o
  16   1   0       96.61       94.56     11.05 o
  17   1   0       35.85       32.15      4.13 o
  18   1   0       45.94       41.83      5.84 o
   0   2   0     1503.80     1526.99     41.31 o
   1   2   0      129.06      133.63      7.69 o
   2   2   0     2800.55     2934.58     47.93 o
   3   2   0      471.39      498.42     14.50 o
   4   2   0      604.98      620.85     12.71 o
   5   2   0     2293.20     2383.11     91.30 o
   6   2   0       43.74       46.39      7.27 o
   7   2   0        0.10        0.99      2.66 o
   8   2   0      256.04      229.90     16.76 o
   9   2   0        4.09        3.76      2.13 o
  10   2   0       81.72       65.61      6.31 o
  11   2   0       65.11       60.47      8.54 o
  12   2   0       46.99       45.83      7.71 o
  13   2   0        7.97       11.11      4.30 o
  14   2   0      395.15      399.16     21.45 o
  15   2   0       69.96       81.35      6.85 o
  16   2   0      151.17      158.27      7.88 o
   0   3   0        2.41        1.15      2.36 o
   1   3   0       86.02       99.57      6.15 o
   2   3   0      597.94      676.95     16.76 o
   3   3   0      431.02      492.23     14.07 o
   4   3   0      594.19      622.95     20.82 o
   5   3   0      286.05      303.12     27.76 o
   6   3   0       31.96       31.44      6.47 o
   7   3   0        0.65       -0.24      2.62 o
   8   3   0       55.75       43.70      5.01 o
   9   3   0      625.54      650.90     25.04 o
  10   3   0      175.56      193.22     13.94 o
  11   3   0        2.79        0.72      3.32 o
  12   3   0      114.95      112.16      9.99 o
  13   3   0       21.27       18.39      4.08 o
  14   3   0      160.10      142.10      8.90 o
   0   4   0      360.30      401.83     20.77 o
   1   4   0       48.12       52.30      5.78 o
   2   4   0        2.63        2.93      3.06 o
   3   4   0       42.87       44.15      6.97 o
   4   4   0       65.00       55.05      4.81 o
   5   4   0       16.32       13.30      2.79 o
   6   4   0        3.68        0.69      2.66 o
   7   4   0      868.19      807.90     89.34 o
   8   4   0      143.41      124.89      5.51 o
 -17   0   1      125.60      102.59     11.29 o
 -15   0   1      104.99      111.09     13.18 o
 -13   0   1      145.02      145.51     19.79 o
 -11   0   1     1601.11     1639.02     52.59 o
  -9   0   1      977.06      943.06     34.24 o
  -7   0   1     1093.80     1322.00     37.90 o
  -5   0   1       97.42       89.01      7.01 o
  -3   0   1        5.09        6.00      1.84 o
  -1   0   1       13.51       10.16      0.89 o
   1   0   1     1124.83     1114.15     22.07 o
   3   0   1    19972.27    18801.04    336.44 o
   5   0   1      815.53      818.13     23.77 o
   7   0   1      121.87       90.27      8.68 o
   9   0   1      339.91      386.32     20.82 o
  11   0   1     1483.59     1441.40     49.60 o
  13   0   1     2513.11     2504.91     69.31 o
  15   0   1     1389.25     1448.30     50.73 o
  17   0   1       15.72       24.38      5.60 o
 -18   1   1       37.35       44.29      6.26 o
 -17   1   1       31.93       33.35      4.31 o
 -16   1   1      167.55      173.15     14.71 o
 -15   1   1       43.98       53.28      8.84 o
 -14   1   1      208.26      208.14     17.12 o
 -13   1   1       19.73       19.07      6.03 o
 -12   1   1      167.26      164.10      8.62 o
 -11   1   1      114.98      105.02      5.57 o
 -10   1   1        0.09        6.10      6.35 o
  -9   1   1      808.56      833.42     35.55 o
  -8   1   1      298.78      332.64     12.21 o
  -7   1   1      359.17      338.71     11.25 o
  -6   1   1        1.27        0.94      1.28 o
  -5   1   1      143.09      141.90      5.79 o
  -4   1   1      389.29      376.74      7.62 o
  -3   1   1      584.93      595.76     18.85 o
  -2   1   1     4746.91     4919.62     65.88 o
  -1   1   1      807.53      691.15     14.19 o
   0   1   1     2240.62     2028.99     35.22 o
   1   1   1     8832.72     7591.88    103.39 o
   2   1   1     4385.66     4257.47     80.60 o
   3   1   1     2646.47     2543.54     37.96 o
   4   1   1      472.80      493.95     12.00 o
   5   1   1      400.01      349.88     10.32 o
   6   1   1        0.56        0.62      1.78 o
   7   1   1       95.69       85.28      6.60 o
   8   1   1       32.01       31.57      4.03 o
   9   1   1       22.74       27.51      4.14 o
  10   1   1       16.42       19.58      4.17 o
  11   1   1      396.18      371.04     12.62 o
  12   1   1       83.38       77.57      7.78 o
  13   1   1     1108.01     1100.04     41.91 o
  14   1   1       70.54       67.08      9.54 o
  15   1   1      916.85      973.50     39.06 o
  16   1   1      424.88      446.45     16.29 o
  17   1   1      572.34      609.34     43.99 o
  18   1   1       51.27       57.86      6.56 o
 -17   2   1        0.14        1.16      1.28 o
 -16   2   1        0.10        0.80      1.74 o
 -15   2   1        2.19       -2.15      2.34 o
 -14   2   1       64.36       61.20      8.04 o
 -13   2   1      204.69      217.43     15.95 o
 -12   2   1       11.66        7.86      3.90 o
 -11   2   1      190.83      178.03     14.08 o
 -10   2   1        0.77       -2.38      2.68 o
  -9   2   1      175.86      172.52      9.82 o
  -8   2   1        1.31        2.03      2.72 o
  -7   2   1     1007.33     1004.44     36.81 o
  -6   2   1       44.44       38.18      6.55 o
  -5   2   1      173.60      182.71      8.82 o
  -4   2   1        8.17        8.33      2.40 o
  -3   2   1       21.62       28.03      3.61 o
  -2   2   1     1671.03     1715.34     39.90 o
  -1   2   1      193.37      168.99      7.87 o
   0   2   1      183.54      190.51      8.31 o
   1   2   1     2282.40     2424.23     45.50 o
   2   2   1      476.96      557.76     15.37 o
   3   2   1     1340.11     1385.77     27.76 o
   4   2   1      185.94      199.59      8.86 o
   5   2   1     2810.51     2766.77     37.38 o
   6   2   1        0.41        4.68      1.93 o
   7   2   1      100.94       88.31     10.15 o
   8   2   1      106.94      110.46     12.82 o
   9   2   1      129.12      128.82      8.66 o
  10   2   1        1.51       -4.39      7.01 o
  11   2   1     1113.14     1113.34     40.86 o
  12   2   1        9.36        9.16      4.05 o
  13   2   1      581.74      573.06     27.15 o
  14   2   1       42.22       46.60      5.33 o
  15   2   1       99.09       99.49      6.90 o
  16   2   1      227.24      222.27      9.14 o
 -14   3   1       15.91       11.59      2.70 o
 -13   3   1       90.53       90.38      8.32 o
 -12   3   1       19.11       19.77      4.69 o
 -11   3   1       75.05       80.06      5.81 o
 -10   3   1       57.01       57.46      5.41 o
  -9   3   1      179.31      179.08      9.80 o
  -8   3   1       59.06       65.96     10.05 o
  -7   3   1      443.12      469.44     23.97 o
  -6   3   1       24.30       21.99      5.60 o
  -5   3   1      727.63      747.78     21.99 o
  -4   3   1      126.73      146.88      6.59 o
  -3   3   1       98.02      105.62      5.53 o
  -2   3   1       12.57       13.57      2.64 o
  -1   3   1      256.80      299.08     10.72 o
   0   3   1       11.48        8.77      3.03 o
   1   3   1      706.55      757.25     17.85 o
   2   3   1      159.91      178.81     10.94 o
   3   3   1      462.38      473.15     13.43 o
   4   3   1       17.05       19.80      3.16 o
   5   3   1      831.83      881.99     32.93 o
   6   3   1       14.51       13.12      4.71 o
   7   3   1      507.17      520.59     25.65 o
   8   3   1       57.32       62.71      8.67 o
   9   3   1      835.65      914.19     35.36 o
  10   3   1      545.63      530.23     25.20 o
  11   3   1        6.39        8.73      4.03 o
  12   3   1        5.87        6.22      3.54 o
  13   3   1       60.55       62.60      6.57 o
  -9   4   1        0.78       -1.26      1.99 o
  -8   4   1      117.72      111.57     11.32 o
  -7   4   1      627.74      546.85     69.21 o
  -6   4   1        4.02        3.52      1.87 o
  -5   4   1       21.70       16.44      4.79 o
  -4   4   1       43.91       32.38      5.63 o
  -3   4   1       19.33       16.29      4.82 o
  -2   4   1       12.48        6.57      3.63 o
  -1   4   1      200.34      208.45     10.34 o
   0   4   1      367.86      410.32     14.70 o
   1   4   1        7.70       11.25      3.25 o
   2   4   1       34.65       44.96      4.96 o
   3   4   1      367.88      358.84     25.49 o
   4   4   1        0.36        3.19      2.24 o
   5   4   1      310.47      294.85     33.30 o
   6   4   1       17.23       14.45      2.57 o
   7   4   1        0.79        3.72      2.02 o
   8   4   1      150.01      143.04      9.61 o
 -18   0   2      104.70      109.40     10.53 o
 -16   0   2      635.50      611.87     31.04 o
 -14   0   2       27.89       23.35      6.92 o
 -12   0   2       85.64       61.94      9.24 o
 -10   0   2       24.58       22.20      5.83 o
  -8   0   2    11307.66    12121.26    233.84 o
  -6   0   2     1660.04     1714.71     42.85 o
  -4   0   2     5213.52     5061.70     97.61 o
  -2   0   2     8602.21     7719.36    138.90 o
   0   0   2      344.53      313.68      7.97 o
   2   0   2       95.92      112.95      5.16 o
   4   0   2     4276.38     4124.61     81.73 o
   6   0   2      219.90      148.40      9.78 o
   8   0   2      418.49      369.00     19.37 o
  10   0   2      293.66      263.10     18.47 o
  12   0   2        0.41        2.25      2.80 o
  14   0   2      995.37     1073.53     42.11 o
  16   0   2     1015.40     1177.25     42.66 o
  18   0   2       95.77      104.95      8.13 o
 -18   1   2       36.21       45.22      4.12 o
 -17   1   2        3.17        0.72      2.93 o
 -16   1   2      115.89      114.11     12.26 o
 -15   1   2       47.75       38.90      7.80 o
 -14   1   2      209.79      186.63     16.23 o
 -13   1   2      120.97      103.20      8.43 o
 -12   1   2      526.61      544.54     16.29 o
 -11   1   2      103.17       95.64      8.02 o
 -10   1   2     1838.80     1906.79     45.21 o
  -9   1   2      223.57      288.38     17.14 o
  -8   1   2      503.13      473.05     14.80 o
  -7   1   2      639.13      748.50     24.29 o
  -6   1   2     3700.47     3843.21     91.71 o
  -5   1   2     2869.06     2867.02     77.49 o
  -4   1   2        9.11       12.41      1.44 o
  -3   1   2      158.73      151.57      5.09 o
  -2   1   2     1010.16     1029.48     23.64 o
  -1   1   2     4061.89     3821.02     53.43 o
   0   1   2    14312.40    13565.33    140.90 o
   1   1   2     8051.35     7663.16     70.61 o
   2   1   2     4986.87     4575.29     51.32 o
   3   1   2      773.36      778.50     18.74 o
   4   1   2      959.82      823.57     17.41 o
   5   1   2      338.50      356.08     11.09 o
   6   1   2     1264.91     1184.84     24.53 o
   7   1   2      894.53      897.59     21.55 o
   8   1   2     1285.21     1180.23     26.92 o
   9   1   2      187.80      187.61     10.05 o
  10   1   2       31.03       33.96      3.82 o
  11   1   2      291.08      306.47     11.66 o
  12   1   2       31.41       26.95      3.95 o
  13   1   2       43.56       38.66      7.35 o
  14   1   2      558.64      552.02     28.45 o
  15   1   2       43.94       36.98      6.49 o
  16   1   2      368.95      412.63     15.18 o
  17   1   2        2.27        0.99      2.37 o
 -17   2   2        3.93        2.72      2.77 o
 -16   2   2        2.56        6.19      2.77 o
 -15   2   2        2.18        5.21      3.01 o
 -14   2   2       10.91       11.59      4.36 o
 -13   2   2       35.05       23.17      5.49 o
 -12   2   2      230.48      248.45     16.99 o
 -11   2   2      229.62      256.63     17.18 o
 -10   2   2     1145.19     1075.19     37.46 o
  -9   2   2       84.41       89.23     10.45 o
  -8   2   2      414.43      393.44     15.19 o
  -7   2   2        0.46        3.65      2.47 o
  -6   2   2      565.67      571.77     25.65 o
  -5   2   2     1120.72     1185.71     38.92 o
  -4   2   2      963.65     1007.19     22.64 o
  -3   2   2     1520.82     1599.84     42.55 o
  -2   2   2       48.35       60.52      4.76 o
  -1   2   2       56.52       65.62      4.91 o
   0   2   2     2289.47     2241.85     57.72 o
   1   2   2      361.69      426.66     13.00 o
   2   2   2      904.34     1072.47     50.14 o
   3   2   2       27.79       21.00      2.92 o
   4   2   2      215.99      211.11      9.06 o
   5   2   2       90.40       72.50      5.36 o
   6   2   2     1422.97     1388.47     29.06 o
   7   2   2       41.52       29.11      3.66 o
   8   2   2        5.18        9.37      2.99 o
   9   2   2       85.31       86.10      7.28 o
  10   2   2      744.90      756.13     32.22 o
  11   2   2      614.68      620.89     29.20 o
  12   2   2       13.02        9.83      4.36 o
  13   2   2        2.84        4.77      2.60 o
  14   2   2      109.03      105.77      7.60 o
  15   2   2        1.97       -0.78      1.70 o
  16   2   2      411.35      409.86     12.33 o
 -14   3   2       50.55       41.64      5.01 o
 -13   3   2      227.86      206.92     12.70 o
 -12   3   2      177.38      172.83      9.59 o
 -11   3   2       32.01       31.44      3.99 o
 -10   3   2      161.46      172.95      9.33 o
  -9   3   2       27.83       28.56      5.74 o
  -8   3   2      229.72      238.94     16.55 o
  -7   3   2      821.21      829.16     33.61 o
  -6   3   2       44.37       45.15      8.17 o
  -5   3   2      237.03      246.48     12.24 o
  -4   3   2      308.11      329.54      9.96 o
  -3   3   2      127.16      144.75      6.46 o
  -2   3   2       34.79       31.81      3.24 o
  -1   3   2       47.86       48.55      4.50 o
   0   3   2      112.82      118.64      5.93 o
   1   3   2        0.40        0.56      1.78 o
   2   3   2       85.80       84.71      5.61 o
   3   3   2        2.96        6.11      2.23 o
   4   3   2      213.16      219.06     20.78 o
   5   3   2       28.42       28.71      6.03 o
   6   3   2      218.71      202.91     15.42 o
   7   3   2       44.82       31.83      6.70 o
   8   3   2      860.84      857.59     34.52 o
   9   3   2       47.55       41.09      7.43 o
  10   3   2       62.42       60.77      8.29 o
  11   3   2        9.00        9.07      3.91 o
  12   3   2      106.34       90.74      8.80 o
  13   3   2        0.85        3.98      2.40 o
  -9   4   2      516.75      420.60     30.05 o
  -8   4   2      139.18      135.30     23.65 o
  -7   4   2       22.36       12.69      4.34 o
  -6   4   2        1.80        0.74      1.93 o
  -5   4   2       40.66       43.04      6.22 o
  -4   4   2       92.99       88.66      8.97 o
  -3   4   2       11.20       12.25      4.32 o
  -2   4   2        8.20        4.06      3.59 o
  -1   4   2        3.26        1.10      2.65 o
   0   4   2      159.84      164.21     12.52 o
   1   4   2       21.48       18.36      3.55 o
   2   4   2      197.90      208.38     10.74 o
   3   4   2       46.41       39.71      4.45 o
   4   4   2      175.75      175.40     23.28 o
   5   4   2       24.67       27.20      3.64 o
   6   4   2      310.28      319.21     10.34 o
   7   4   2       75.34       56.89      6.66 o
   8   4   2      403.51      378.58     16.03 o
 -19   0   3       89.89       80.84      7.12 o
 -17   0   3      202.21      249.33     18.14 o
 -15   0   3      504.04      543.88     30.74 o
 -13   0   3      190.21      176.16     14.95 o
 -11   0   3      550.28      472.26     24.27 o
  -9   0   3      959.70      949.08     33.40 o
  -7   0   3     1195.76     1053.73     31.65 o
  -5   0   3     4548.20     4347.87     86.58 o
  -3   0   3      456.29      356.98     10.47 o
  -1   0   3      627.23      586.78     14.84 o
   1   0   3     1884.80     1714.15     34.71 o
   3   0   3     1859.13     1766.69     38.67 o
   5   0   3     6971.66     7036.89    136.17 o
   7   0   3     1397.06     1407.76     40.70 o
   9   0   3      212.88      207.92     15.74 o
  11   0   3     1433.85     1422.28     33.75 o
  13   0   3      519.90      567.30     28.63 o
  15   0   3      420.66      479.52     26.02 o
  17   0   3      130.91      137.67     11.13 o
 -18   1   3       11.10        7.08      2.51 o
 -17   1   3       88.59       95.62     10.30 o
 -16   1   3       79.10       65.53      9.46 o
 -15   1   3       22.67       22.26      6.09 o
 -14   1   3        4.79        6.26      3.45 o
 -13   1   3       38.83       33.57      4.62 o
 -12   1   3      308.99      301.24     19.94 o
 -11   1   3       20.65       23.31      4.10 o
 -10   1   3      117.77      121.02     12.79 o
  -9   1   3      802.04      759.43     32.35 o
  -8   1   3      654.68      647.44     21.38 o
  -7   1   3     3783.80     4008.37     73.81 o
  -6   1   3     1498.64     1780.41     40.14 o
  -5   1   3     1604.73     1906.02    201.32 o
  -4   1   3       43.76       45.52      3.60 o
  -3   1   3      843.58      793.73     21.81 o
  -2   1   3     1216.13     1175.63     13.53 o
  -1   1   3      204.05      164.76      3.16 o
   0   1   3     4014.39     3817.90     42.62 o
   1   1   3     3592.14     3325.49     32.66 o
   2   1   3      907.37      877.11     13.14 o
   3   1   3       76.13       86.32      4.19 o
   4   1   3      469.32      444.14     12.19 o
   5   1   3     1398.88     1336.92     26.09 o
   6   1   3        6.68        6.20      2.25 o
   7   1   3     1821.96     1780.68     34.76 o
   8   1   3      147.79      134.77      8.21 o
   9   1   3      272.99      244.83     11.85 o
  10   1   3       59.65       65.55      5.25 o
  11   1   3     2385.78     2385.36     51.69 o
  12   1   3       37.43       31.27      7.15 o
  13   1   3      563.76      566.56     28.90 o
  14   1   3       44.84       41.19      5.39 o
  15   1   3        6.57        4.18      2.59 o
  16   1   3        7.98        9.83      3.93 o
  17   1   3       78.09       72.27      8.03 o
 -17   2   3       39.56       31.67      3.15 o
 -16   2   3       27.41       22.44      4.31 o
 -15   2   3       29.58       33.71      6.00 o
 -14   2   3       18.48       14.02      3.80 o
 -13   2   3        3.12        0.92      3.52 o
 -12   2   3       40.11       43.36      7.16 o
 -11   2   3       14.43       17.79      3.85 o
 -10   2   3      141.90      135.29      8.74 o
  -9   2   3       47.81       33.48      4.50 o
  -8   2   3       40.19       34.19      4.36 o
  -7   2   3      688.36      697.46     29.29 o
  -6   2   3      263.69      248.19     15.75 o
  -5   2   3      128.95      116.07      7.02 o
  -4   2   3        4.59        7.23      2.01 o
  -3   2   3      977.66      967.66     21.72 o
  -2   2   3       85.00       88.54      5.69 o
  -1   2   3      375.40      398.38     12.44 o
   0   2   3      381.23      382.92     12.03 o
   1   2   3      365.59      400.31     16.27 o
   2   2   3      439.42      468.84     13.67 o
   3   2   3     3284.37     3363.07     78.86 o
   4   2   3       57.10       62.49      4.81 o
   5   2   3      474.02      422.30     15.33 o
   6   2   3      112.97      119.97      7.37 o
   7   2   3      290.27      292.10      9.91 o
   8   2   3       93.44       98.36      5.86 o
   9   2   3     3652.30     3732.76     65.22 o
  10   2   3     1218.53     1195.97     42.89 o
  11   2   3       89.56       92.74      7.94 o
  12   2   3        1.16        4.56      3.04 o
  13   2   3      102.22       93.75      7.58 o
  14   2   3        6.24        8.83      2.82 o
  15   2   3        0.24       -0.33      1.64 o
  16   2   3      298.02      293.00     13.69 o
 -14   3   3      238.74      232.23     11.95 o
 -13   3   3      328.85      309.98     15.68 o
 -12   3   3        0.91       -0.03      1.70 o
 -11   3   3       65.94       72.22      7.77 o
 -10   3   3       28.17       31.02      5.90 o
  -9   3   3      100.69      105.96     10.81 o
  -8   3   3       24.25       22.49      5.83 o
  -7   3   3       51.08       63.01      9.23 o
  -6   3   3       28.79       34.41      7.05 o
  -5   3   3      715.62      739.85     31.99 o
  -4   3   3       77.57       75.01      4.72 o
  -3   3   3      204.15      222.54      8.02 o
  -2   3   3       46.07       44.74      3.40 o
  -1   3   3      378.40      421.37     11.18 o
   0   3   3      393.27      464.68     11.82 o
   1   3   3      223.92      245.68     11.18 o
   2   3   3      484.72      538.73     12.41 o
   3   3   3       55.74       55.78      3.88 o
   4   3   3      124.51      123.40     11.07 o
   5   3   3       75.11       82.37      6.79 o
   6   3   3      490.25      491.11     24.96 o
   7   3   3      823.54      839.22     34.17 o
   8   3   3      711.64      719.52     31.22 o
   9   3   3       91.95       93.03     10.36 o
  10   3   3        1.30        0.39      3.25 o
  11   3   3      269.58      239.95     15.14 o
  12   3   3       16.34        8.76      3.31 o
  13   3   3       35.40       31.81      3.09 o
  -9   4   3        1.17        1.61      1.89 o
  -8   4   3       24.51       18.15      6.05 o
  -7   4   3       32.88       44.60      5.83 o
  -6   4   3      146.24      145.87     10.55 o
  -5   4   3       40.82       48.93      6.66 o
  -4   4   3       61.28       60.25      7.54 o
  -3   4   3      145.24      149.12     11.72 o
  -2   4   3       11.69        9.53      3.45 o
  -1   4   3        2.68        7.36      4.20 o
   0   4   3        2.77       -1.60      4.15 o
   1   4   3        0.06       -3.21      2.14 o
   2   4   3        6.61        5.59      2.01 o
   3   4   3        2.96       -0.50      2.22 o
   4   4   3      368.26      372.01     34.17 o
   5   4   3        7.44       11.71      2.51 o
   6   4   3      210.41      231.82     13.80 o
   7   4   3       87.67       95.56      8.22 o
 -18   0   4        1.92        2.50      3.12 o
 -16   0   4       13.78       27.10      7.30 o
 -14   0   4        5.21       -5.41      4.08 o
 -12   0   4      462.39      533.20     22.83 o
 -10   0   4      261.13      315.59     18.00 o
  -8   0   4        3.62       30.83      5.08 o
  -6   0   4      138.23      120.29      7.80 o
  -4   0   4     8545.22    11104.55    209.97 o
  -2   0   4       66.23       78.71      5.26 o
   0   0   4      369.33      379.97     11.29 o
   2   0   4     1719.35     1737.94     37.99 o
   4   0   4     1855.01     1959.99     44.78 o
   6   0   4      697.77      662.87     23.59 o
   8   0   4     3170.74     3401.91     82.48 o
  10   0   4     1751.38     1827.39     57.98 o
  12   0   4       38.42       36.95      5.50 o
  14   0   4      211.64      227.96     17.79 o
  16   0   4       33.03       30.37      5.97 o
 -18   1   4      142.06      161.94     11.85 o
 -17   1   4       34.18       25.64      5.95 o
 -16   1   4      271.73      270.68     18.88 o
 -15   1   4      113.03       81.36      7.71 o
 -14   1   4       17.22        9.09      3.31 o
 -13   1   4       23.43       28.24      7.07 o
 -12   1   4       14.52       23.41      4.65 o
 -11   1   4       25.76       37.70      5.81 o
 -10   1   4        1.32        9.36      6.28 o
  -9   1   4      101.92      161.51     16.42 o
  -8   1   4      265.67      537.37     28.39 o
  -7   1   4      312.42      394.55     21.75 o
  -6   1   4      167.94      140.71     11.21 o
  -5   1   4      282.62      316.93     15.37 o
  -4   1   4      532.35      565.13     13.01 o
  -3   1   4      119.02      116.66      3.89 o
  -2   1   4     2503.08     2404.26     27.06 o
  -1   1   4      335.44      316.64      5.13 o
   0   1   4     2960.31     2670.10     26.62 o
   1   1   4       79.44       66.49      2.26 o
   2   1   4      184.27      155.64      5.85 o
   3   1   4      349.34      353.53     14.89 o
   4   1   4      504.73      468.78     13.08 o
   5   1   4       44.02       41.59      4.08 o
   6   1   4     2433.04     2321.35     44.43 o
   7   1   4       19.18       20.43      3.79 o
   8   1   4     1464.89     1419.02     31.76 o
   9   1   4      562.92      580.80     15.44 o
  10   1   4      193.02      199.21      9.24 o
  11   1   4      429.17      447.02     16.88 o
  12   1   4       48.57       52.90      8.94 o
  13   1   4       51.16       46.18      5.74 o
  14   1   4      209.64      225.94     11.94 o
  15   1   4       82.14       85.24      6.89 o
  16   1   4       25.68       20.10      4.74 o
  17   1   4        2.25        1.33      3.08 o
 -17   2   4       39.57       36.83      4.46 o
 -16   2   4       34.81       27.52      4.79 o
 -15   2   4        4.70       -0.52      2.69 o
 -14   2   4      734.18      664.12     27.89 o
 -13   2   4        0.02        4.82      3.19 o
 -12   2   4        9.26        8.66      2.88 o
 -11   2   4        0.18        1.90      1.95 o
 -10   2   4        4.18        4.63      2.36 o
  -9   2   4      309.76      315.61     13.96 o
  -8   2   4      300.75      291.78     12.94 o
  -7   2   4      603.46      652.56     28.06 o
  -6   2   4      417.00      365.43     19.28 o
  -5   2   4        5.41        8.42      2.16 o
  -4   2   4      540.47      515.06     29.50 o
  -3   2   4       10.45        7.06      1.90 o
  -2   2   4      918.90      982.82     45.71 o
  -1   2   4       33.81       41.18      3.82 o
   0   2   4      386.16      406.35     19.18 o
   1   2   4     1142.12     1238.44     27.42 o
   2   2   4      177.45      194.06      8.29 o
   3   2   4     1403.78     1511.33     48.86 o
   4   2   4       24.83       24.77      5.21 o
   5   2   4      116.56      106.44     10.35 o
   6   2   4      434.31      474.52     19.13 o
   7   2   4        1.51        0.13      1.67 o
   8   2   4       63.23       60.10      4.26 o
   9   2   4      562.06      576.55     16.25 o
  10   2   4      160.27      143.98     10.26 o
  11   2   4        0.64       -1.03      2.45 o
  12   2   4      780.64      751.45     22.85 o
  13   2   4       43.82       35.01      6.05 o
  14   2   4       12.91       10.11      2.20 o
  15   2   4       16.52       15.98      2.67 o
 -14   3   4       11.95       12.60      3.14 o
 -13   3   4       60.56       60.99      4.41 o
 -12   3   4        8.11        3.24      2.62 o
 -11   3   4        0.98        2.84      3.25 o
 -10   3   4        6.51        5.21      3.69 o
  -9   3   4       53.63       58.46      8.73 o
  -8   3   4      156.64      170.16     14.54 o
  -7   3   4      127.65      133.20     13.18 o
  -6   3   4      440.87      435.11     23.98 o
  -5   3   4        9.63        3.82      4.45 o
  -4   3   4       16.14       12.41      2.77 o
  -3   3   4        1.47        3.67      1.72 o
  -2   3   4      274.95      300.43      8.38 o
  -1   3   4        4.49        6.35      2.98 o
   0   3   4      646.08      734.67     28.28 o
   1   3   4      962.76     1105.76     32.34 o
   2   3   4      146.21      150.39      6.61 o
   3   3   4      239.66      264.16     12.41 o
   4   3   4        4.53        2.83      2.64 o
   5   3   4        3.66        0.67      2.70 o
   6   3   4        1.65       -2.20      3.97 o
   7   3   4      168.33      162.47     14.09 o
   8   3   4       43.35       41.25      7.16 o
   9   3   4        0.85        3.01      3.45 o
  10   3   4      239.21      227.63     15.45 o
  11   3   4      324.52      283.32     16.12 o
  12   3   4      142.67      137.17     12.35 o
  13   3   4       18.70       18.90      3.16 o
  -8   4   4       73.22       68.77      6.29 o
  -7   4   4       56.07       47.77      5.78 o
  -6   4   4        0.84        1.82      2.71 o
  -5   4   4       32.29       33.47      5.57 o
  -4   4   4      116.34      128.82     10.65 o
  -3   4   4        0.33       -0.56      3.14 o
  -2   4   4      198.12      227.01     14.22 o
  -1   4   4        6.64       13.62      4.37 o
   0   4   4      135.26      129.47     18.01 o
   1   4   4        3.84        1.23      1.90 o
   2   4   4       57.26       52.30      4.82 o
   3   4   4        6.54       -0.01      1.99 o
   4   4   4        3.45        2.11      2.55 o
   5   4   4        5.86        3.12      3.07 o
   6   4   4        0.61        0.41      2.30 o
   7   4   4       27.74       26.56      4.37 o
 -19   0   5      210.10      206.27     11.72 o
 -17   0   5      162.10      215.46     17.07 o
 -15   0   5      487.00      584.21     29.45 o
 -13   0   5      201.20      234.17     11.63 o
 -11   0   5      356.94      415.75     21.55 o
  -9   0   5      256.03      237.56     14.09 o
  -7   0   5      468.53      399.82     16.20 o
  -5   0   5      109.99      118.07      9.30 o
  -3   0   5      737.34      722.13     21.28 o
  -1   0   5    11410.14    10991.80    200.89 o
   1   0   5      101.76       99.90      7.80 o
   3   0   5       62.71       71.71      5.64 o
   5   0   5      412.34      535.87     19.79 o
   7   0   5        2.50        1.40      3.13 o
   9   0   5      840.67      852.16     35.30 o
  11   0   5      525.76      579.12     20.47 o
  13   0   5      187.11      181.45     15.64 o
  15   0   5      361.55      401.40     22.20 o
  17   0   5        6.71       10.86      3.09 o
 -18   1   5        0.18        0.02      2.56 o
 -17   1   5      178.51      183.12     14.16 o
 -16   1   5       11.48       16.06      5.02 o
 -15   1   5       12.93       20.85      3.28 o
 -14   1   5       51.18       43.14      6.00 o
 -13   1   5      707.11      751.64     34.68 o
 -12   1   5      163.09      195.70     11.55 o
 -11   1   5       22.64       24.97      4.84 o
 -10   1   5        7.09        8.92      5.07 o
  -9   1   5      129.58      147.30     14.75 o
  -8   1   5      330.28      453.07     24.07 o
  -7   1   5      104.27      122.32     14.96 o
  -6   1   5      273.08      289.79     10.97 o
  -5   1   5     1595.75     1537.41     28.32 o
  -4   1   5     2334.08     2311.23     35.02 o
  -3   1   5      871.13      759.87     12.37 o
  -2   1   5       49.09       44.37      1.95 o
  -1   1   5      383.29      408.00      6.33 o
   0   1   5      140.10      143.85      2.81 o
   1   1   5       22.11       22.66      1.39 o
   2   1   5      446.97      450.62      9.07 o
   3   1   5     4073.58     4083.75     69.57 o
   4   1   5       61.37       47.85      4.17 o
   5   1   5      496.64      515.56     18.71 o
   6   1   5        5.95        5.03      2.10 o
   7   1   5      243.70      216.06     10.47 o
   8   1   5       11.91       11.96      3.23 o
   9   1   5        3.24        6.09      2.65 o
  10   1   5     1629.71     1691.17     27.30 o
  11   1   5     1264.69     1266.20     26.46 o
  12   1   5      171.37      166.66     10.42 o
  13   1   5       21.27       22.88      4.25 o
  14   1   5        1.93        1.71      2.49 o
  15   1   5        6.38        9.06      5.11 o
  16   1   5        8.88        8.77      2.83 o
  17   1   5       45.80       67.05      7.62 o
 -17   2   5      114.36      103.03      7.15 o
 -16   2   5       16.28       11.27      3.56 o
 -15   2   5      514.31      454.33     49.40 o
 -14   2   5      543.00      555.69     24.93 o
 -13   2   5      622.68      572.85     19.37 o
 -12   2   5       19.66       13.84      4.77 o
 -11   2   5      146.61      176.84     10.32 o
 -10   2   5      102.24       96.89      7.76 o
  -9   2   5        8.58        9.51      2.75 o
  -8   2   5       35.37       47.34      5.40 o
  -7   2   5       14.59       13.96      4.17 o
  -6   2   5     2902.21     3111.60     75.16 o
  -5   2   5        4.97       -1.62      5.29 o
  -4   2   5       82.33       84.15      5.69 o
  -3   2   5      502.02      487.45     14.15 o
  -2   2   5       78.46       78.97      5.36 o
  -1   2   5      199.06      166.42      7.51 o
   0   2   5      108.85      125.69      6.57 o
   1   2   5     6702.64     7060.13    175.86 o
   2   2   5      193.44      163.32      7.64 o
   3   2   5      130.67      139.32      6.86 o
   4   2   5      105.37      101.03     10.01 o
   5   2   5      108.86      114.26      9.10 o
   6   2   5        9.30        9.82      1.98 o
   7   2   5        3.84        0.23      1.77 o
   8   2   5      185.70      186.94      9.75 o
   9   2   5      813.03      789.21     36.58 o
  10   2   5        2.02        0.69      3.59 o
  11   2   5       37.10       33.76      3.90 o
  12   2   5        2.02       -1.60      2.23 o
  13   2   5      224.66      205.87     10.44 o
  14   2   5        0.36        0.71      2.10 o
  15   2   5       21.91       25.65      4.33 o
 -14   3   5       31.37       23.09      2.32 o
 -13   3   5       96.98      102.00      5.73 o
 -12   3   5      114.33      128.45     10.05 o
 -11   3   5       30.87       29.86      5.84 o
 -10   3   5        0.07       -1.14      3.11 o
  -9   3   5       19.10       26.75      6.41 o
  -8   3   5        4.55        1.16      3.58 o
  -7   3   5        4.67        5.62      4.60 o
  -6   3   5        2.64        1.19      4.08 o
  -5   3   5       38.68       27.96      6.63 o
  -4   3   5      141.44      151.37      9.31 o
  -3   3   5      189.34      188.64      8.67 o
  -2   3   5      355.97      387.40     10.87 o
  -1   3   5      332.70      361.32     18.74 o
   0   3   5       83.64       84.08      6.00 o
   1   3   5       79.54       87.28      7.46 o
   2   3   5      328.69      360.08     15.15 o
   3   3   5     1005.61     1053.65     21.24 o
   5   3   5      186.91      164.37     14.27 o
   6   3   5        1.71       -6.07      5.09 o
   7   3   5       16.01       15.63      3.91 o
   8   3   5      164.69      137.44     12.63 o
   9   3   5       11.61        7.54      3.38 o
  10   3   5       50.08       47.83      7.79 o
  11   3   5      540.79      576.06     22.40 o
  12   3   5        6.95        4.95      2.49 o
  -8   4   5       30.73       36.25      4.55 o
  -7   4   5       72.93       71.66      6.91 o
  -6   4   5       14.82       10.16      3.56 o
  -5   4   5       15.90       13.20      3.74 o
  -4   4   5      137.42      135.53     10.43 o
  -3   4   5       70.57       75.05      8.01 o
  -2   4   5       97.57      101.47      9.08 o
  -1   4   5      110.20      110.24     13.16 o
   0   4   5       68.79       71.31     10.11 o
   1   4   5        6.20        7.69      2.35 o
   2   4   5       10.45        7.54      3.44 o
   3   4   5        6.34        5.05      2.85 o
   4   4   5       36.60       32.31      5.29 o
   5   4   5        0.02        0.78      2.50 o
   6   4   5       53.83       47.38      5.76 o
 -18   0   6       22.43       12.64      4.00 o
 -16   0   6      791.24      839.92     25.76 o
 -14   0   6     1015.82     1211.48     46.21 o
 -12   0   6      337.55      372.44     60.60 o
 -10   0   6      162.43      184.07     18.91 o
  -8   0   6      264.66      354.38     21.75 o
  -6   0   6      432.60      513.00     21.79 o
  -4   0   6      653.32      542.30     19.41 o
  -2   0   6      175.67      173.24      8.87 o
   0   0   6        8.67       13.12      2.47 o
   2   0   6     4175.15     3892.49     55.39 o
   4   0   6     1749.96     1734.24     42.78 o
   6   0   6     1311.69     1395.34     40.08 o
   8   0   6        0.91        2.94      4.14 o
  10   0   6      462.39      490.69     18.33 o
  12   0   6     2325.66     2328.45     67.18 o
  14   0   6       28.62       40.88      6.92 o
  16   0   6       63.81       86.69      9.20 o
 -18   1   6      272.56      271.54     15.14 o
 -17   1   6       14.57       13.67      4.30 o
 -16   1   6      715.46      713.19     18.14 o
 -15   1   6      136.99      126.99      9.72 o
 -14   1   6      302.24      310.76     21.87 o
 -13   1   6       20.40       27.58      6.58 o
 -12   1   6      124.29      127.60      8.32 o
 -11   1   6        5.39        9.59      2.56 o
 -10   1   6      174.84      180.81      9.31 o
  -9   1   6       99.57      129.47      9.49 o
  -8   1   6        1.97        1.86      2.33 o
  -7   1   6      117.89      130.58      7.80 o
  -6   1   6       19.91       12.71      2.43 o
  -5   1   6      128.47      133.76      6.62 o
  -4   1   6       22.70       22.68      2.05 o
  -3   1   6      100.30       95.02      3.10 o
  -2   1   6     2525.53     2368.67     24.85 o
  -1   1   6        1.38        1.27      0.58 o
   0   1   6      710.86      589.16      8.18 o
   1   1   6        3.25        1.40      0.58 o
   2   1   6      702.23      673.81     12.00 o
   3   1   6     3726.12     3937.70     58.05 o
   4   1   6      125.90       95.42      4.70 o
   5   1   6       59.86       58.79      5.14 o
   6   1   6       69.78       74.68      6.09 o
   7   1   6        3.59        2.00      2.17 o
   8   1   6       98.42      110.35      5.63 o
   9   1   6       36.36       44.21      3.94 o
  10   1   6      506.97      491.57     13.20 o
  11   1   6      788.42      760.71     23.49 o
  12   1   6       44.14       45.21      5.60 o
  13   1   6       54.98       42.11      5.27 o
  14   1   6      486.00      496.63     17.11 o
  15   1   6       46.85       42.93      5.17 o
  16   1   6      416.74      568.22     25.53 o
 -17   2   6       35.46       28.97      3.74 o
 -16   2   6       29.57       22.31      6.69 o
 -15   2   6       35.71       30.79      5.40 o
 -14   2   6      598.96      570.74     24.98 o
 -13   2   6       62.46       66.96      6.38 o
 -12   2   6      854.30      860.42     24.59 o
 -11   2   6       71.48       62.74      9.58 o
 -10   2   6       56.79       56.38      6.10 o
  -9   2   6        0.82        3.43      2.44 o
  -8   2   6       19.24       25.68      3.90 o
  -7   2   6      162.99      162.32     12.70 o
  -6   2   6       87.46       90.39      9.15 o
  -5   2   6      182.23      190.22      9.63 o
  -4   2   6      936.75      939.64     27.87 o
  -3   2   6      137.15      141.95      7.30 o
  -2   2   6      288.07      252.53     17.11 o
  -1   2   6      372.72      386.51     11.86 o
   0   2   6      155.58      140.53      6.82 o
   1   2   6      771.01      775.37     27.65 o
   2   2   6       14.05       27.16      5.18 o
   3   2   6       36.28       29.27      5.79 o
   4   2   6      505.32      507.78     16.88 o
   5   2   6       26.70       29.34      2.91 o
   6   2   6        9.23        6.05      1.73 o
   7   2   6       65.26       68.74      4.63 o
   8   2   6       87.95       91.25     13.12 o
   9   2   6       11.76       11.53      2.75 o
  10   2   6        1.67        5.91      2.31 o
  11   2   6       32.75       27.69      3.68 o
  12   2   6      166.42      135.28      7.13 o
  13   2   6      129.11      103.09     19.64 o
  14   2   6      238.37      201.63     41.28 o
 -14   3   6      127.50      116.42     13.75 o
 -13   3   6      341.04      381.28     16.12 o
 -12   3   6      203.26      237.65     14.04 o
 -11   3   6       90.79       82.30      9.21 o
 -10   3   6       33.30       31.51      6.40 o
  -9   3   6       69.90       79.55      9.88 o
  -8   3   6       91.55       82.40     10.33 o
  -7   3   6        0.52        4.28      3.70 o
  -6   3   6      289.36      268.78     18.62 o
  -5   3   6       15.29       20.65      5.91 o
  -4   3   6      126.46      114.70      8.53 o
  -3   3   6       92.30      106.94      8.05 o
  -2   3   6       29.24       25.85      3.65 o
  -1   3   6      182.78      204.24     14.87 o
   0   3   6      495.29      518.98     23.25 o
   1   3   6       63.70       65.23      5.31 o
   2   3   6        4.17        0.56      4.83 o
   3   3   6       94.68      102.27     12.65 o
   4   3   6        3.30        7.02      5.36 o
   5   3   6        5.60        7.24      3.99 o
   6   3   6        1.72       -2.02      4.91 o
   7   3   6       20.83       18.78      3.96 o
   8   3   6       78.05       71.48      6.52 o
   9   3   6       43.13       45.40      7.09 o
  10   3   6        0.85        0.03      2.41 o
  11   3   6        3.73       12.06      3.45 o
  -8   4   6        1.23       -3.47      2.31 o
  -7   4   6       50.77       30.88      4.65 o
  -6   4   6        3.66        0.58      2.40 o
  -5   4   6       31.83       34.02      5.15 o
  -4   4   6       88.91       79.97      7.83 o
  -3   4   6       53.29       61.08      6.82 o
  -2   4   6        6.94        4.51      3.12 o
  -1   4   6      162.52      158.96     14.17 o
   0   4   6        1.92        3.56      4.76 o
   1   4   6      259.90      237.03      9.27 o
   2   4   6      380.87      357.10     17.68 o
   3   4   6       25.92       20.12      4.46 o
   4   4   6       94.50       78.25      7.83 o
   5   4   6       17.39       15.49      3.71 o
   6   4   6        1.11        3.43      2.08 o
 -19   0   7      104.76       92.29      7.52 o
 -17   0   7        7.84        7.30      4.34 o
 -15   0   7      388.50      435.58     25.59 o
 -13   0   7       19.99       26.73      3.86 o
 -11   0   7     2313.01     2589.83    110.75 o
  -9   0   7     2013.50     2149.63     64.03 o
  -7   0   7       39.69       32.97      6.07 o
  -5   0   7     2068.17     2023.72     50.83 o
  -3   0   7    11287.40    11367.34    213.09 o
  -1   0   7     5307.50     5147.29    101.25 o
   1   0   7     4664.91     4622.61     64.85 o
   3   0   7      824.16     1023.00     28.85 o
   5   0   7       28.97       51.15      6.23 o
   7   0   7      131.05      118.03     11.02 o
   9   0   7      745.40      761.16     25.87 o
  11   0   7      763.48      780.99     33.37 o
  13   0   7      310.14      329.81     21.88 o
  15   0   7      351.86      398.20     21.01 o
 -18   1   7       27.29       27.94      4.94 o
 -17   1   7        1.80       -1.95      2.36 o
 -16   1   7       13.00       14.67      2.79 o
 -15   1   7        1.82        4.19      2.46 o
 -14   1   7      592.73      604.39     31.21 o
 -13   1   7     2583.32     2641.48     50.31 o
 -12   1   7      607.19      652.47     15.58 o
 -11   1   7      502.09      516.69     13.29 o
 -10   1   7       42.66       48.02      4.70 o
  -9   1   7      358.96      352.87     15.18 o
  -8   1   7       89.46       92.94      7.21 o
  -7   1   7      871.87      881.51     40.86 o
  -6   1   7      398.70      423.20     13.60 o
  -5   1   7     1947.91     2040.82     35.97 o
  -4   1   7      595.34      605.07     14.82 o
  -3   1   7      437.05      398.00      7.05 o
  -2   1   7        2.94        3.54      0.92 o
  -1   1   7      477.85      499.26      9.42 o
   0   1   7     2166.48     2186.45     27.66 o
   1   1   7      776.15      691.01     13.07 o
   2   1   7       44.12       52.95      2.99 o
   3   1   7     1539.10     1389.96     59.58 o
   4   1   7      116.14      121.23      5.35 o
   5   1   7       20.24        8.26      1.86 o
   6   1   7        6.86        2.61      2.49 o
   7   1   7        5.60        2.82      2.04 o
   8   1   7       73.73       78.68      4.90 o
   9   1   7       31.79       36.70      3.63 o
  10   1   7       44.09       49.25      5.68 o
  11   1   7      614.90      592.90     20.35 o
  12   1   7      134.05      130.60      9.04 o
  13   1   7        5.06        2.80      2.54 o
  14   1   7       23.84       28.46      4.49 o
  15   1   7       75.09       69.66      9.15 o
  16   1   7       56.23       71.82      8.32 o
 -16   2   7        3.13        1.46      1.40 o
 -15   2   7      562.37      497.46     21.07 o
 -14   2   7       19.78       23.48      3.68 o
 -13   2   7       14.32       12.83      3.25 o
 -12   2   7        1.92       -0.90      2.08 o
 -11   2   7      644.69      625.54     30.52 o
 -10   2   7      149.66      168.40     14.92 o
  -9   2   7      269.53      256.57      9.56 o
  -8   2   7        0.75        0.97      1.79 o
  -7   2   7      134.40      126.00      6.33 o
  -6   2   7      136.40      142.56     11.37 o
  -5   2   7       37.01       41.03      5.66 o
  -4   2   7       58.19       58.61      6.71 o
  -3   2   7        2.91        3.54      2.35 o
  -2   2   7       14.54       10.94      3.23 o
  -1   2   7     1075.87     1096.39     33.91 o
   0   2   7        9.53        7.68      3.16 o
   1   2   7      432.58      415.88     19.02 o
   2   2   7      237.19      231.54     14.21 o
   3   2   7       39.07       32.17      5.63 o
   4   2   7      221.30      227.38      9.30 o
   5   2   7      470.66      461.82     13.61 o
   6   2   7       41.24       42.88      3.75 o
   7   2   7        0.77       -1.35      2.19 o
   8   2   7       87.48       70.03      6.12 o
   9   2   7       30.39       20.67      3.36 o
  10   2   7       44.83       33.55      4.92 o
  11   2   7        5.86        3.01      2.59 o
  12   2   7       13.61        6.76      4.07 o
  13   2   7      248.30      181.93     13.18 o
  14   2   7       51.59       27.40      4.73 o
 -14   3   7       72.63       79.40      5.86 o
 -13   3   7      347.28      367.59     15.90 o
 -12   3   7       67.89       71.96      7.68 o
 -11   3   7      104.34       96.28      9.79 o
 -10   3   7        0.34       -3.46      3.06 o
  -9   3   7      337.41      307.48     19.29 o
  -8   3   7       13.06       16.61      5.38 o
  -7   3   7       35.77       38.32      7.25 o
  -6   3   7      133.24      148.02      9.31 o
  -5   3   7       60.54       67.47      6.50 o
  -4   3   7       28.57       24.92      4.40 o
  -3   3   7       49.44       44.52      5.66 o
  -2   3   7        3.04        4.52      2.65 o
  -1   3   7      146.34      156.22     15.59 o
   0   3   7       29.36       24.56      4.38 o
   1   3   7        2.24        2.55      2.25 o
   2   3   7      878.37     1034.64     43.04 o
   3   3   7      705.76      881.60     39.08 o
   4   3   7        1.37       10.76      5.46 o
   5   3   7        8.60       -1.30      4.44 o
   6   3   7       15.51       24.03      6.25 o
   7   3   7       55.00       67.95      9.39 o
   8   3   7       58.69       55.02      8.08 o
   9   3   7        8.30        8.80      3.57 o
  10   3   7       12.44        9.64      3.01 o
  11   3   7       87.52       85.55      6.52 o
  -7   4   7        0.78       -1.17      2.20 o
  -6   4   7       25.49       21.30      3.99 o
  -5   4   7        6.34       10.57      3.61 o
  -4   4   7      202.20      188.25     11.40 o
  -3   4   7       16.80       17.61      3.94 o
  -2   4   7        7.70        6.03      2.10 o
  -1   4   7       21.85       14.72      2.85 o
   0   4   7       53.79       43.11      3.93 o
   1   4   7      201.66      173.98     11.71 o
   2   4   7       18.74       10.46      3.54 o
   3   4   7        2.71        6.21      2.71 o
   4   4   7      619.68      595.26     21.71 o
   5   4   7      133.80      131.11      8.76 o
 -18   0   8      292.33      248.69     15.34 o
 -16   0   8      295.64      278.00     18.77 o
 -14   0   8      254.50      291.53     29.66 o
 -12   0   8     1193.54     1266.73     32.99 o
 -10   0   8       23.31       21.04      6.90 o
  -8   0   8      348.66      390.16     21.53 o
  -6   0   8      470.16      380.83     18.76 o
  -4   0   8      212.89      205.14     11.98 o
  -2   0   8      857.65      791.21     24.24 o
   0   0   8     1517.31     1638.08     40.32 o
   2   0   8       28.92       17.91      2.40 o
   4   0   8     7993.87     8323.30    163.24 o
   6   0   8      349.11      281.74     16.63 o
   8   0   8        2.10        5.35      2.64 o
  10   0   8      867.85      876.17     35.43 o
  12   0   8     1785.18     1644.94     52.70 o
  14   0   8       69.29       58.80      8.20 o
  16   0   8       23.12       18.32      3.75 o
 -18   1   8       66.10       59.56      6.76 o
 -17   1   8       25.56       26.81      2.83 o
 -16   1   8       88.01       78.32      6.91 o
 -15   1   8        5.31        3.60      3.94 o
 -14   1   8       15.88       17.06      7.54 o
 -13   1   8      304.72      333.54     14.43 o
 -12   1   8       10.85        7.99      2.46 o
 -11   1   8      277.27      273.00      9.46 o
 -10   1   8      743.06      718.94     15.47 o
  -9   1   8       87.97       98.72      7.97 o
  -8   1   8      959.53      933.11     31.87 o
  -7   1   8      257.05      236.81     10.80 o
  -6   1   8      441.49      404.67     13.58 o
  -5   1   8      667.40      706.99     25.86 o
  -4   1   8      917.64      875.64     19.26 o
  -3   1   8      130.11      149.46      5.51 o
  -2   1   8     1333.62     1355.70     19.50 o
  -1   1   8      464.79      475.41     11.79 o
   0   1   8     1906.76     1951.40     25.74 o
   1   1   8      380.90      407.82     12.09 o
   2   1   8     1432.94     1549.99     41.74 o
   3   1   8      346.85      354.70     20.49 o
   4   1   8      141.20      107.40      6.96 o
   5   1   8        1.11        1.54      2.76 o
   6   1   8      798.05      808.89     22.65 o
   7   1   8      219.50      241.01      8.44 o
   8   1   8      204.60      216.27      8.29 o
   9   1   8       13.38       11.08      2.51 o
  10   1   8       41.80       38.75      5.37 o
  11   1   8       40.61       29.33      4.81 o
  12   1   8      136.08      134.69      9.53 o
  13   1   8       91.06       90.31      7.82 o
  14   1   8      363.72      400.45     23.17 o
  15   1   8        5.56       -1.99      3.79 o
 -16   2   8        2.06       -1.30      1.36 o
 -15   2   8        3.76       -3.00      2.58 o
 -14   2   8      105.97       80.67      9.58 o
 -13   2   8       92.32       84.25      6.95 o
 -12   2   8      271.87      280.91     19.97 o
 -11   2   8        3.26        1.65      2.95 o
 -10   2   8      542.05      524.57     17.74 o
  -9   2   8        6.24        3.21      6.19 o
  -8   2   8      394.16      407.32     15.97 o
  -7   2   8        0.48        6.21      2.85 o
  -6   2   8      544.07      568.35     25.12 o
  -5   2   8       54.91       51.17      7.56 o
  -4   2   8       50.25       56.51      6.41 o
  -3   2   8        2.23        4.71      2.20 o
  -2   2   8      133.55      128.56      9.72 o
  -1   2   8       29.84       22.87      4.21 o
   0   2   8      348.08      388.01     18.27 o
   1   2   8       47.82       51.85      6.78 o
   2   2   8     2395.67     2632.41    124.29 o
   3   2   8       29.11       30.91      3.38 o
   4   2   8      445.14      455.76     16.91 o
   5   2   8      140.17      150.19     14.55 o
   6   2   8      259.86      258.00     13.38 o
   7   2   8        8.86        7.24      3.62 o
   8   2   8       62.46       52.32      5.60 o
   9   2   8      271.49      247.78     10.00 o
  10   2   8      118.07       97.22      7.94 o
  11   2   8       22.32       20.67      4.12 o
  12   2   8       10.64        8.24      3.71 o
  13   2   8       39.90      136.23     11.00 o
 -13   3   8        0.86        0.28      2.07 o
 -12   3   8       32.74       24.43      4.99 o
 -11   3   8       18.61       21.38      5.18 o
 -10   3   8      405.21      383.22     20.48 o
  -9   3   8        1.03        1.08      3.69 o
  -8   3   8      497.86      436.73     23.40 o
  -7   3   8        1.70        3.14      2.25 o
  -6   3   8      176.18      185.18     10.21 o
  -5   3   8       53.42       59.21      6.20 o
  -4   3   8       30.61       32.98      5.93 o
  -3   3   8       27.96       31.15      4.83 o
  -2   3   8       88.21       97.46      7.73 o
  -1   3   8        2.54       -0.89      3.40 o
   0   3   8      364.17      418.71     25.78 o
   1   3   8       96.77      103.73     13.04 o
   2   3   8      559.55      659.45     33.30 o
   3   3   8        5.65        6.01      4.60 o
   4   3   8      440.75      496.56     27.78 o
   5   3   8      356.26      390.72     23.73 o
   6   3   8       30.08       29.12      6.58 o
   7   3   8       43.12       41.25      6.86 o
   8   3   8       18.95       19.77      4.98 o
   9   3   8        0.11        0.64      2.19 o
  10   3   8        9.19        8.68      2.75 o
  -7   4   8        9.81       11.55      2.75 o
  -6   4   8      277.84      279.95     12.68 o
  -5   4   8      131.85      145.54      9.05 o
  -4   4   8      200.64      174.57      9.99 o
  -3   4   8      253.51      244.71     12.71 o
  -2   4   8       13.00       13.37      2.25 o
  -1   4   8        0.11        0.64      3.07 o
   0   4   8       25.79       16.77      3.72 o
   1   4   8        5.91       11.78      3.46 o
   2   4   8      220.62      207.41     12.07 o
   3   4   8      162.62      147.82      9.77 o
   4   4   8       78.60       68.71      6.27 o
 -17   0   9       43.17       48.10      5.00 o
 -15   0   9       30.32       28.17      6.73 o
 -13   0   9     2269.46     2436.74     68.61 o
 -11   0   9     2118.32     2197.38     46.25 o
  -9   0   9     1102.66     1076.07     41.15 o
  -7   0   9      575.39      488.17     23.42 o
  -5   0   9    10697.46    10533.68    204.92 o
  -3   0   9      828.71      878.03     27.70 o
  -1   0   9       21.53       30.46      4.36 o
   1   0   9      562.16      596.66     14.57 o
   3   0   9      316.26      328.69     15.49 o
   5   0   9      412.74      402.53     19.49 o
   7   0   9     1191.29     1223.18     43.05 o
   9   0   9      287.60      291.79     15.99 o
  11   0   9        7.74        2.33      3.38 o
  13   0   9       20.74       13.14      4.52 o
  15   0   9      119.33      137.66     10.71 o
 -18   1   9        6.85        9.79      3.16 o
 -17   1   9      260.76      275.01     11.43 o
 -16   1   9       17.77       14.58      3.26 o
 -15   1   9      199.25      208.24     10.56 o
 -14   1   9        2.57        4.96      2.52 o
 -13   1   9      602.59      642.16     21.13 o
 -12   1   9      267.27      274.66     13.29 o
 -11   1   9       18.84       17.69      2.82 o
 -10   1   9       27.71       23.34      2.93 o
  -9   1   9      756.31      754.18     14.13 o
  -8   1   9      775.50      705.28     32.21 o
  -7   1   9      988.28      983.34     24.59 o
  -6   1   9      121.23      113.38      6.99 o
  -5   1   9      668.32      630.06     21.32 o
  -4   1   9      493.80      494.11     13.85 o
  -3   1   9     3927.62     3997.66     60.17 o
  -2   1   9       97.51       95.95      5.39 o
  -1   1   9      643.23      657.59     15.71 o
   0   1   9        9.71        9.74      2.03 o
   1   1   9       26.25       22.88      4.19 o
   2   1   9       80.75       89.05      8.44 o
   3   1   9     1845.81     1952.89     54.79 o
   4   1   9        2.16        9.26      3.82 o
   5   1   9      800.99      783.51     31.90 o
   6   1   9       25.74       23.20      2.59 o
   7   1   9      716.57      704.09     13.98 o
   8   1   9       38.61       42.08      3.78 o
   9   1   9      241.62      261.99     10.89 o
  10   1   9       85.79       73.31      5.84 o
  11   1   9       83.77       83.88      8.08 o
  12   1   9        5.20        9.55      6.21 o
  13   1   9        1.84       -3.71      4.30 o
  14   1   9       46.28       54.34      8.09 o
  15   1   9       48.01       64.41      7.91 o
 -16   2   9        1.85        2.27      2.21 o
 -15   2   9       51.26       48.54      5.67 o
 -14   2   9        2.03       -0.71      1.86 o
 -13   2   9       21.28       18.15      5.00 o
 -12   2   9        5.43        6.35      2.89 o
 -11   2   9      127.36      131.99      8.66 o
 -10   2   9       91.12       91.45      7.31 o
  -9   2   9      270.45      267.32     12.42 o
  -8   2   9       31.74       33.43      4.71 o
  -7   2   9     1057.99     1144.14     38.90 o
  -6   2   9      573.58      602.96     27.47 o
  -5   2   9      597.51      649.57     28.27 o
  -4   2   9       97.45       97.71      6.66 o
  -3   2   9      106.65      117.68      7.16 o
  -2   2   9        9.36        8.43      2.35 o
  -1   2   9       44.36       54.34      8.21 o
   0   2   9      298.83      358.89     21.47 o
   1   2   9        3.95        7.92      4.23 o
   2   2   9       13.31       23.56      6.93 o
   3   2   9       59.28       59.60      6.54 o
   4   2   9      221.69      243.88     21.65 o
   5   2   9     1065.97     1166.37     25.19 o
   6   2   9        2.48       -0.54      2.34 o
   7   2   9      166.23      159.02      8.34 o
   8   2   9       38.81       27.04      3.36 o
   9   2   9      212.97      196.44     16.39 o
  10   2   9        4.26       -1.46      4.30 o
  11   2   9      364.29      328.54     19.89 o
  12   2   9        1.34        1.82      3.13 o
  13   2   9      203.77      144.99     10.27 o
 -13   3   9       53.98       53.70      5.78 o
 -12   3   9       18.71       23.97      4.81 o
 -11   3   9        0.52        0.55      2.73 o
 -10   3   9       30.52       22.08      5.03 o
  -9   3   9      167.05      166.25     13.51 o
  -8   3   9      198.34      207.69     15.12 o
  -7   3   9      412.47      425.86     15.38 o
  -6   3   9      422.16      465.43     16.58 o
  -5   3   9       57.56       56.20      6.04 o
  -4   3   9        3.67        9.61      3.15 o
  -3   3   9        8.75       10.75      3.00 o
  -2   3   9        3.53        1.41      2.45 o
  -1   3   9      150.83      171.39     15.96 o
   0   3   9        1.16        1.61      4.54 o
   1   3   9       30.96       40.45      8.34 o
   2   3   9       39.47       59.65      9.72 o
   3   3   9      185.62      210.83     17.52 o
   4   3   9       51.80       52.87      8.76 o
   5   3   9      174.08      198.01     16.08 o
   6   3   9        1.37        1.31      3.51 o
   7   3   9      484.95      507.91     23.01 o
   8   3   9       24.76       26.16      4.70 o
   9   3   9       45.39       44.13      5.04 o
  -6   4   9        6.52        4.43      2.27 o
  -5   4   9       16.11       15.49      3.12 o
  -4   4   9       60.82       46.36      4.67 o
  -3   4   9      133.59      112.55      5.06 o
  -2   4   9       63.86       61.09      5.90 o
  -1   4   9       42.85       34.52      4.83 o
   0   4   9       37.58       35.44      4.96 o
   1   4   9      102.91       96.82      7.74 o
   2   4   9       88.48       67.41      6.34 o
 -18   0  10       28.69       26.96      5.09 o
 -16   0  10      135.04      143.61     12.75 o
 -14   0  10      608.08      645.10     21.76 o
 -12   0  10     2311.35     2330.24     49.41 o
 -10   0  10       21.81       20.77      3.39 o
  -8   0  10     1712.33     1593.01     50.87 o
  -6   0  10      981.60      921.46     32.73 o
  -4   0  10        9.06        5.16      2.40 o
  -2   0  10     5691.18     5696.94    116.49 o
   0   0  10      792.11      782.20     17.67 o
   2   0  10       30.30       50.02      4.31 o
   4   0  10     1107.47     1171.68     36.45 o
   6   0  10       17.51       10.54      3.77 o
   8   0  10     1172.00     1203.66     31.51 o
  10   0  10     1037.32     1023.98     40.81 o
  12   0  10      197.02      193.18     15.74 o
  14   0  10      169.33      164.54     12.43 o
 -18   1  10      110.35      112.44      8.16 o
 -17   1  10       49.97       40.35      3.36 o
 -16   1  10       48.46       53.44      5.57 o
 -15   1  10        1.56        9.72      8.80 o
 -14   1  10       89.21       95.67      7.62 o
 -13   1  10      253.28      264.20     13.09 o
 -12   1  10      380.62      385.83     16.10 o
 -11   1  10      242.52      240.09     10.32 o
 -10   1  10     1474.27     1487.84     22.42 o
  -9   1  10      109.74       96.01      4.85 o
  -8   1  10      928.03      861.96     14.95 o
  -7   1  10       15.90       16.82      3.18 o
  -6   1  10      898.56      770.52     20.26 o
  -5   1  10      613.41      553.99     15.86 o
  -4   1  10     2061.52     1967.23     35.62 o
  -3   1  10      478.36      480.17     13.84 o
  -2   1  10      193.54      192.97      8.20 o
  -1   1  10      279.21      265.10      9.76 o
   0   1  10      343.38      382.32     19.40 o
   1   1  10       56.52       59.57      7.23 o
   3   1  10      383.46      410.35     21.75 o
   4   1  10       96.02      115.88      8.52 o
   5   1  10      230.57      233.01     12.28 o
   6   1  10      839.25      957.58     27.32 o
   7   1  10       56.07       62.82      6.95 o
   8   1  10      766.27      736.49     35.11 o
   9   1  10      204.52      181.71     16.88 o
  10   1  10      672.39      715.43     34.98 o
  11   1  10      415.88      460.64     27.02 o
  12   1  10      938.63     1080.38     42.42 o
  13   1  10        0.23       -1.75      3.87 o
  14   1  10      134.12      152.70     12.65 o
 -16   2  10      185.31      167.12      9.81 o
 -14   2  10        2.40        3.29      3.30 o
 -13   2  10       81.96       83.84     10.20 o
 -12   2  10       38.06       37.06      4.64 o
 -11   2  10       40.67       47.65      5.24 o
 -10   2  10        7.56        6.97      2.96 o
  -9   2  10        0.15        1.31      3.80 o
  -8   2  10      188.74      180.11     10.15 o
  -7   2  10      479.08      502.29     25.11 o
  -6   2  10     1125.84     1196.94     41.52 o
  -5   2  10      279.09      291.43     18.95 o
  -4   2  10      489.52      518.17     25.60 o
  -3   2  10       13.80       14.20      3.96 o
  -2   2  10     1599.80     1798.45     54.96 o
  -1   2  10       11.16       10.23      4.76 o
   0   2  10      475.13      538.38     27.39 o
   1   2  10       58.54       77.98     10.39 o
   2   2  10       61.01       88.32     11.25 o
   3   2  10        0.10       -3.48      2.98 o
   4   2  10      117.54      144.06     13.48 o
   5   2  10       58.96       46.71     12.22 o
   6   2  10      596.84      543.98     25.35 o
   7   2  10      206.53      213.41     11.52 o
   8   2  10      374.22      338.94     22.17 o
   9   2  10      108.19      107.77     12.25 o
  10   2  10      373.87      362.55     21.57 o
  11   2  10        2.32        2.79      3.19 o
  12   2  10       54.10       49.40      6.78 o
 -13   3  10       19.84       14.70      3.27 o
 -12   3  10       65.98       62.78      6.81 o
 -11   3  10        3.59        5.37      3.38 o
 -10   3  10        5.23        9.41      3.79 o
  -9   3  10       65.11       76.64      5.80 o
  -8   3  10       79.86       75.20      6.09 o
  -7   3  10       59.03       55.07      7.20 o
  -6   3  10      227.32      236.79     11.42 o
  -5   3  10        0.43        2.70      2.55 o
  -4   3  10     1719.52     1879.07     40.60 o
  -3   3  10     1359.79     1522.31     33.81 o
  -2   3  10        5.02        5.00      3.86 o
  -1   3  10        0.86        2.08      3.48 o
   0   3  10       92.86       96.29     11.66 o
   1   3  10        0.13        1.05      3.69 o
   2   3  10      191.71      239.55     18.48 o
   3   3  10        4.36        4.48      3.48 o
   4   3  10      382.80      446.74     23.75 o
   5   3  10      201.78      215.11     15.38 o
   6   3  10      118.20      116.14     10.53 o
   7   3  10       10.42        7.62      3.03 o
   8   3  10      214.28      202.32     11.12 o
  -3   4  10       13.81       15.74      2.86 o
  -2   4  10      116.46      102.27      7.04 o
  -1   4  10      140.07      131.39      8.22 o
   0   4  10        4.58        4.52      2.13 o
 -17   0  11       17.94       18.37      3.96 o
 -15   0  11      164.96      175.37     10.27 o
 -13   0  11     1688.35     1878.80     58.42 o
 -11   0  11     1944.19     2029.04     44.43 o
  -9   0  11      126.16      127.96      7.53 o
  -7   0  11      592.55      480.75     23.69 o
  -5   0  11       75.40       48.68      6.64 o
  -3   0  11      189.83      181.80     12.11 o
  -1   0  11     1092.36     1013.85     23.35 o
   1   0  11      355.02      345.06     11.57 o
   3   0  11        1.78        5.15      2.95 o
   5   0  11      316.38      334.29     21.19 o
   7   0  11      459.97      461.28     18.24 o
   9   0  11      824.88      787.22     35.55 o
  11   0  11     1033.02     1011.82     39.69 o
  13   0  11      111.53       88.78      9.55 o
 -17   1  11      252.44      222.68     13.61 o
 -16   1  11       78.25       88.70      5.13 o
 -15   1  11      255.47      273.36     17.82 o
 -14   1  11       47.49       48.23      5.54 o
 -13   1  11      163.11      175.18     10.63 o
 -12   1  11      180.15      171.24     14.11 o
 -11   1  11     1544.78     1554.50     35.69 o
 -10   1  11       35.98       28.80      3.39 o
  -9   1  11      129.66      126.08      5.23 o
  -8   1  11        9.73        8.32      2.45 o
  -7   1  11        0.68       -2.45      1.63 o
  -6   1  11      452.06      419.46     14.37 o
  -5   1  11       59.25       39.99      6.98 o
  -4   1  11      166.14      168.92      8.27 o
  -3   1  11     1405.74     1250.22     26.28 o
  -2   1  11       48.37       47.13      4.29 o
  -1   1  11     1085.99     1068.08     23.46 o
   0   1  11      242.78      259.55     10.32 o
   1   1  11      357.10      349.85     18.69 o
   2   1  11      101.02       86.80      9.99 o
   3   1  11      130.35      153.58     10.61 o
   4   1  11       53.43       59.81      9.71 o
   5   1  11      400.65      456.88     18.24 o
   6   1  11        8.36        5.64      3.56 o
   7   1  11      264.46      278.80     21.36 o
   8   1  11      366.12      372.72     24.83 o
   9   1  11      280.94      273.25     21.33 o
  10   1  11       99.17       94.76     12.59 o
  11   1  11      550.70      593.18     30.46 o
  12   1  11      142.24      156.56     14.56 o
  13   1  11      289.42      365.16     20.71 o
 -16   2  11       58.27       45.22      4.91 o
 -15   2  11      510.39      505.49     21.35 o
 -14   2  11       52.51       57.32      7.61 o
 -13   2  11      916.87      971.36     23.71 o
 -12   2  11      104.39      113.09      7.63 o
 -11   2  11        5.70        6.18      2.61 o
 -10   2  11      157.63      163.17      9.77 o
  -9   2  11      112.60      118.00      8.49 o
  -8   2  11      440.46      456.36     16.76 o
  -7   2  11        6.91        2.30      3.79 o
  -6   2  11      117.25      131.67     12.79 o
  -5   2  11      930.68      941.24     37.08 o
  -4   2  11        0.63        7.48      4.97 o
  -3   2  11      244.00      248.59     18.07 o
  -2   2  11      332.64      350.38     21.71 o
  -1   2  11       14.46       19.22      5.74 o
   0   2  11       97.61      112.35     12.15 o
   1   2  11      209.67      223.39     17.19 o
   2   2  11        4.51       11.53      6.31 o
   3   2  11      269.19      331.37     20.54 o
   4   2  11       15.20       17.81      4.11 o
   5   2  11       55.67       62.05      6.63 o
   6   2  11      334.51      290.42     13.57 o
   7   2  11       55.36       62.71      9.62 o
   8   2  11       30.74       17.44      5.70 o
   9   2  11      462.13      414.05     23.31 o
  10   2  11       85.30       70.49      8.93 o
  11   2  11      276.10      244.30     15.03 o
 -12   3  11       49.47       49.56      5.58 o
 -11   3  11        4.57        4.67      2.68 o
 -10   3  11       17.17       17.53      2.77 o
  -9   3  11       18.68       15.57      2.84 o
  -8   3  11       40.69       37.39      4.33 o
  -7   3  11       13.32       16.47      3.26 o
  -6   3  11       29.46       26.92      4.06 o
  -5   3  11      338.24      359.56     14.47 o
  -4   3  11       24.01       23.62      9.27 o
  -3   3  11      144.70      145.18     13.67 o
  -2   3  11      342.88      384.71     23.11 o
  -1   3  11      610.68      641.52     30.56 o
   0   3  11       19.41       27.25      6.66 o
   1   3  11       13.38       14.74      5.40 o
   2   3  11        0.42        4.12      3.85 o
   3   3  11       35.09       37.44      6.88 o
   4   3  11        2.82        1.39      2.97 o
   5   3  11      234.54      221.46     14.27 o
   6   3  11       24.58       25.90      4.59 o
   7   3  11      380.18      352.71     14.97 o
   8   3  11      138.12      110.54      6.43 o
 -18   0  12       40.86       33.16      4.51 o
 -16   0  12      586.16      596.80     25.47 o
 -14   0  12      127.47      136.13     13.14 o
 -12   0  12      179.67      185.48     15.99 o
 -10   0  12     2559.19     2572.77     43.11 o
  -8   0  12      425.55      385.92     12.99 o
  -6   0  12       38.00       25.98      5.60 o
  -4   0  12      714.78      667.99     26.54 o
  -2   0  12      606.13      576.63     23.76 o
   0   0  12     1832.06     1703.90     47.71 o
   2   0  12      779.60      765.11     30.42 o
   4   0  12      256.31      249.11     12.06 o
   6   0  12       73.28       77.99      7.32 o
   8   0  12        2.84       -2.95      5.93 o
  10   0  12      143.46      119.10     13.01 o
  12   0  12      201.45      209.66     15.01 o
 -17   1  12        6.80        7.12      2.40 o
 -16   1  12       40.92       47.83      4.40 o
 -15   1  12       17.35       18.87      3.38 o
 -14   1  12      299.14      319.16     13.87 o
 -13   1  12     1029.97     1091.92     28.79 o
 -12   1  12     1604.58     1541.59     49.73 o
 -11   1  12      360.10      347.38     15.09 o
 -10   1  12      119.30      123.09      7.46 o
  -9   1  12        1.47        0.06      1.77 o
  -8   1  12      802.52      763.66     15.66 o
  -7   1  12       46.50       42.48      2.83 o
  -6   1  12        5.35        5.97      2.79 o
  -5   1  12       12.27       15.25      2.32 o
  -4   1  12      721.33      724.26     14.62 o
  -3   1  12      109.24       92.01      6.18 o
  -2   1  12       46.08       45.97      4.52 o
  -1   1  12        0.46       -3.06      2.26 o
   0   1  12     1416.75     1394.77     33.21 o
   1   1  12      196.28      205.03      9.09 o
   2   1  12     2133.17     2152.18     45.30 o
   3   1  12       31.19       31.27      9.74 o
   4   1  12      462.69      485.45     19.06 o
   5   1  12        4.76        6.55      3.40 o
   6   1  12       28.17       18.71      6.12 o
   7   1  12      363.24      348.43     24.36 o
   8   1  12        2.43        4.19      4.64 o
   9   1  12        2.31        0.37      4.77 o
  10   1  12      123.34      130.32     14.34 o
  11   1  12        1.73        6.87      4.59 o
  12   1  12      277.96      351.77     20.69 o
  13   1  12        1.27        8.31      4.22 o
 -14   2  12      114.01      138.10      9.77 o
 -13   2  12      275.15      303.49     11.78 o
 -12   2  12        5.78        2.80      1.96 o
 -11   2  12      163.00      197.80     11.99 o
 -10   2  12     1385.61     1448.19     33.15 o
  -9   2  12      278.21      299.19     13.35 o
  -8   2  12      204.94      193.92     15.04 o
  -7   2  12        2.44       -1.48      3.58 o
  -6   2  12        9.92        6.14      4.45 o
  -5   2  12        0.75        0.95      3.06 o
  -4   2  12      469.72      449.00     25.05 o
  -3   2  12       19.99       23.75      6.11 o
  -2   2  12     3741.10     4134.20    101.22 o
  -1   2  12        1.56       -1.66      3.88 o
   0   2  12      567.88      661.58     30.34 o
   1   2  12       28.33       34.15      7.25 o
   2   2  12      405.48      419.09     29.27 o
   3   2  12       54.01       47.15      6.01 o
   4   2  12      239.82      201.37     11.50 o
   5   2  12     1009.50     1024.29     81.26 o
   6   2  12       17.55       10.67      5.45 o
   7   2  12       17.09       28.47      7.15 o
   8   2  12       46.79       42.77      7.49 o
   9   2  12       31.49       19.66      5.05 o
  10   2  12      348.25      307.30     17.53 o
 -11   3  12      103.60       94.61      7.76 o
 -10   3  12       10.90       13.63      2.39 o
  -9   3  12       19.31       20.09      3.08 o
  -8   3  12      123.06      125.85      8.86 o
  -7   3  12        9.54        8.59      2.75 o
  -6   3  12      357.78      384.96     15.06 o
  -5   3  12       14.96       17.51      3.47 o
  -4   3  12      256.99      270.48     17.64 o
  -3   3  12       32.40       37.82      7.24 o
  -2   3  12      213.25      248.04     17.52 o
  -1   3  12       64.98       69.13      9.67 o
   0   3  12      467.86      537.77     26.11 o
   1   3  12       52.38       52.69      8.13 o
   2   3  12      184.98      191.43     14.37 o
   3   3  12       36.43       44.61      6.83 o
   4   3  12      171.78      163.50     11.87 o
   5   3  12        1.39       -1.27      2.57 o
   6   3  12        1.15        2.14      2.08 o
 -17   0  13        1.19        6.29      2.80 o
 -15   0  13      116.61      108.59      7.65 o
 -13   0  13       21.82       19.66      5.47 o
 -11   0  13      117.42      114.51     12.66 o
  -9   0  13      315.49      278.12     11.44 o
  -7   0  13       31.20       29.80      3.87 o
  -5   0  13       36.52       30.85      5.71 o
  -3   0  13       30.94       36.33      6.45 o
  -1   0  13      487.38      494.49     20.00 o
   1   0  13     1334.40     1386.16     33.51 o
   3   0  13     6505.95     6830.68    157.13 o
   5   0  13     1306.37     1380.55     52.12 o
   7   0  13      202.65      177.91     16.97 o
   9   0  13       29.67       25.79      6.61 o
  11   0  13      117.30      138.08     12.38 o
 -17   1  13        2.58        2.36      2.17 o
 -16   1  13       32.32       35.12      3.04 o
 -15   1  13        0.50       -0.12      1.72 o
 -14   1  13        3.20        2.56      2.71 o
 -13   1  13       34.71       40.58      5.37 o
 -12   1  13        7.49        4.92      3.60 o
 -11   1  13        6.22       10.95      3.34 o
 -10   1  13       23.95       27.34      3.74 o
  -9   1  13      363.96      351.98     11.33 o
  -8   1  13      162.40      162.99      6.92 o
  -7   1  13      422.48      381.54     10.06 o
  -6   1  13       34.22       36.49      3.66 o
  -5   1  13        0.93        0.13      1.83 o
  -4   1  13       69.17       74.85      5.11 o
  -3   1  13       40.23       30.30      3.30 o
  -2   1  13       35.55       32.46      3.98 o
  -1   1  13     1405.77     1421.20     27.09 o
   0   1  13     1285.92     1290.17     29.19 o
   1   1  13      875.13      868.50     26.08 o
   2   1  13       95.06      104.97      8.92 o
   3   1  13     1355.95     1400.83     35.47 o
   4   1  13        5.48       -1.11      5.19 o
   5   1  13     1644.23     1679.87     60.52 o
   6   1  13      381.52      356.93     25.40 o
   7   1  13       67.65       83.51     12.32 o
   8   1  13       23.18       11.83      5.11 o
   9   1  13       90.35       74.12     11.28 o
  10   1  13        0.00        1.55      4.53 o
  11   1  13       21.60       35.72      7.10 o
  12   1  13      102.05      136.52     11.73 o
 -15   2  13        2.20        5.18      2.25 o
 -14   2  13        1.34       -0.48      1.35 o
 -13   2  13      185.54      198.75      9.09 o
 -12   2  13       15.43       13.40      2.88 o
 -11   2  13      211.21      232.43     11.07 o
 -10   2  13       62.91       54.78      5.56 o
  -9   2  13       15.71       14.40      5.29 o
  -8   2  13       29.16       26.79      5.91 o
  -7   2  13       95.53       93.11     11.08 o
  -6   2  13       79.23       94.63     10.94 o
  -5   2  13       98.17       90.35     11.07 o
  -4   2  13       45.09       41.88      7.97 o
  -3   2  13      385.98      400.08     23.29 o
  -2   2  13     1303.52     1438.78     48.45 o
  -1   2  13       80.89       79.37     10.56 o
   0   2  13      184.07      200.43     15.92 o
   1   2  13     1261.52     1347.61     59.66 o
   2   2  13       52.38       43.06      6.56 o
   3   2  13      481.26      502.19     18.47 o
   4   2  13      112.99      113.62      8.42 o
   5   2  13      425.86      479.95     27.64 o
   6   2  13        3.26       -4.16      4.75 o
   7   2  13      436.64      423.92     24.15 o
   8   2  13      354.54      309.81     19.31 o
   9   2  13        0.04       -7.30      4.86 o
  10   2  13        0.64       -5.66      3.77 o
 -11   3  13      290.00      299.61     12.67 o
 -10   3  13       84.81       84.79      4.79 o
  -9   3  13       34.05       39.11      3.73 o
  -8   3  13        0.69        2.52      1.57 o
  -7   3  13        4.88        6.38      4.82 o
  -6   3  13       74.46       84.71      5.82 o
  -5   3  13       82.90       96.13      9.91 o
  -4   3  13      441.93      465.23     23.04 o
  -3   3  13       82.65       94.34     10.17 o
  -2   3  13       17.43       16.39      5.35 o
  -1   3  13      281.18      333.69     19.43 o
   0   3  13      180.05      185.21     13.93 o
   1   3  13      111.91      140.54     11.66 o
   2   3  13       72.09       84.87      8.76 o
   3   3  13       46.36       44.68      5.97 o
   4   3  13       75.14       84.18      7.46 o
   5   3  13      120.27      109.42      7.52 o
 -16   0  14       11.30       13.65      3.81 o
 -14   0  14       39.54       33.63      6.52 o
 -12   0  14      334.60      358.16     22.05 o
 -10   0  14      332.44      291.60     15.13 o
  -8   0  14       88.54       90.33      6.50 o
  -6   0  14     1019.81      945.95     21.45 o
  -4   0  14       66.36       62.89     11.54 o
  -2   0  14     1478.57     1492.20     45.67 o
   0   0  14      361.84      354.72     16.00 o
   2   0  14      289.30      298.18     23.60 o
   4   0  14      378.53      401.58     27.05 o
   6   0  14      285.01      345.01     24.32 o
   8   0  14      161.12      167.58     15.86 o
  10   0  14       53.88       62.28      8.40 o
 -16   1  14       16.67       17.67      2.64 o
 -15   1  14       10.44        9.23      2.44 o
 -14   1  14      155.35      158.42      8.94 o
 -13   1  14       63.95       62.94      6.33 o
 -12   1  14      255.60      251.77     17.17 o
 -11   1  14      138.68      121.85      8.68 o
 -10   1  14        4.09        3.27      2.48 o
  -9   1  14      211.20      231.95      9.10 o
  -8   1  14      188.64      173.58      7.83 o
  -7   1  14       35.00       28.49      4.33 o
  -6   1  14      179.58      161.75      7.65 o
  -5   1  14       74.05       67.32      4.98 o
  -4   1  14        7.86        6.26      2.82 o
  -3   1  14      332.78      335.88     10.77 o
  -2   1  14      549.50      569.95     14.36 o
  -1   1  14        0.41       -1.39      1.58 o
   0   1  14        5.63        3.34      2.00 o
   1   1  14        1.59        1.63      5.54 o
   2   1  14      157.73      161.18     17.44 o
   3   1  14        6.20        3.25      5.05 o
   4   1  14      157.03      169.51     17.99 o
   5   1  14      347.97      355.70     25.73 o
   6   1  14      552.59      600.69     33.57 o
   7   1  14        6.13       -3.13      5.27 o
   8   1  14      146.28      162.12     16.12 o
   9   1  14       25.50       36.94      7.89 o
  10   1  14       14.44        9.80      4.20 o
  11   1  14        0.02        1.73      3.48 o
 -14   2  14       12.96        7.71      1.40 o
 -13   2  14       55.10       52.49      5.58 o
 -12   2  14      119.15      124.96      7.30 o
 -11   2  14      274.64      305.12     12.28 o
 -10   2  14      569.55      584.54     18.28 o
  -9   2  14        1.53        4.40      3.48 o
  -8   2  14       46.82       55.98      8.33 o
  -7   2  14        6.80        6.73      3.88 o
  -6   2  14       44.28       49.51      7.83 o
  -5   2  14        0.09        1.80      3.33 o
  -4   2  14      457.25      452.45     24.65 o
  -3   2  14       23.19       20.33      6.05 o
  -2   2  14       46.06       45.08      7.69 o
  -1   2  14       30.53       34.63      5.12 o
   0   2  14        0.65       -1.61      2.39 o
   1   2  14      172.54      192.55     20.12 o
   2   2  14      100.84      116.63     13.89 o
   3   2  14       19.96       15.27      6.37 o
   4   2  14      188.04      193.98     17.13 o
   5   2  14       77.15       55.91      9.21 o
   6   2  14      280.15      271.75     19.00 o
   7   2  14       73.23       69.65      9.30 o
   8   2  14      219.48      203.80     14.04 o
   9   2  14        1.07        3.60      2.53 o
 -10   3  14        3.15        1.46      1.31 o
  -9   3  14      259.84      264.76     21.12 o
  -8   3  14      282.96      269.76     15.48 o
  -7   3  14       80.01       84.32      8.08 o
  -6   3  14        6.29        3.09      2.31 o
  -5   3  14        1.81        4.98      3.15 o
  -4   3  14       49.23       59.31      7.45 o
  -3   3  14      144.70      151.97     11.83 o
  -2   3  14      453.71      476.31     22.00 o
  -1   3  14       68.36       63.78      7.72 o
   0   3  14       92.85      114.02      9.85 o
   1   3  14       32.11       33.99      5.49 o
   2   3  14       69.52       78.56      7.43 o
   3   3  14        1.26        4.58      2.66 o
   4   3  14      274.84      233.08     10.44 o
 -15   0  15        0.51        2.98      2.20 o
 -13   0  15      414.71      441.94     23.31 o
 -11   0  15      106.83      110.70     12.16 o
  -9   0  15       63.56       75.41      9.10 o
  -7   0  15      402.45      344.16     20.62 o
  -5   0  15     1181.34     1028.08     22.52 o
  -3   0  15      308.32      255.93     13.52 o
  -1   0  15     2408.43     2358.24     49.62 o
   1   0  15      265.71      308.91     24.82 o
   3   0  15        2.88        3.44      5.62 o
   5   0  15       55.32       55.75     11.08 o
   7   0  15     1611.76     1547.80     53.95 o
   9   0  15        1.92       -1.95      4.31 o
  11   0  15       84.27       89.50      7.68 o
 -15   1  15       94.32       96.94      5.94 o
 -14   1  15       12.50       12.74      3.00 o
 -13   1  15       25.94       31.77      4.31 o
 -12   1  15        7.56        8.59      4.16 o
 -11   1  15      145.98      163.04     13.79 o
 -10   1  15      122.67      102.58      6.65 o
  -9   1  15      751.23      690.98     16.23 o
  -8   1  15      120.81      110.70      6.29 o
  -7   1  15      597.18      622.44     20.36 o
  -6   1  15       16.28       16.45      3.84 o
  -5   1  15      412.78      377.74     14.03 o
  -4   1  15       58.95       52.18      5.23 o
  -3   1  15      920.15      903.22     24.55 o
  -2   1  15     1872.31     1980.79     36.29 o
  -1   1  15      225.08      267.87     16.10 o
   0   1  15        0.86        3.93      4.11 o
   1   1  15      338.88      351.38     40.78 o
   2   1  15        9.39        4.63      6.60 o
   3   1  15      158.62      159.78     17.89 o
   4   1  15      113.83      126.65     15.67 o
   5   1  15      293.20      287.69     23.24 o
   6   1  15       17.44        8.04      5.33 o
   7   1  15       64.21       70.73     10.70 o
   8   1  15       32.95       22.56      6.70 o
   9   1  15      416.99      467.30     24.67 o
  10   1  15       45.49       45.20      6.97 o
 -13   2  15        7.85        6.76      1.41 o
 -12   2  15        0.31        1.62      1.58 o
 -11   2  15      409.58      415.27     14.24 o
 -10   2  15       19.21        9.07      5.08 o
  -9   2  15       57.31       54.62      7.77 o
  -8   2  15      163.72      185.29     15.30 o
  -7   2  15      605.74      637.16     28.00 o
  -6   2  15      156.49      152.11     13.37 o
  -5   2  15      261.14      261.34     17.41 o
  -4   2  15       54.59       49.11      7.71 o
  -3   2  15        6.38        6.86      3.14 o
  -2   2  15       90.43       85.28      7.83 o
  -1   2  15      193.81      183.78     13.67 o
   0   2  15      507.86      510.83     18.73 o
   1   2  15        5.83        5.01      3.48 o
   2   2  15        9.38        9.29      2.93 o
   3   2  15       29.67       23.29      6.88 o
   4   2  15       16.68       15.78      6.28 o
   5   2  15       52.56       54.20      8.69 o
   6   2  15        1.33        2.02      3.99 o
   7   2  15       11.08       13.23      4.37 o
  -8   3  15       14.10       10.80      2.98 o
  -7   3  15       37.48       43.38      5.31 o
  -6   3  15       70.81       76.07      7.38 o
  -5   3  15       69.91       86.90      8.07 o
  -4   3  15      474.04      523.76     21.30 o
  -3   3  15        2.00        4.61      3.03 o
  -2   3  15       45.72       47.21      6.21 o
  -1   3  15        1.86        1.31      2.33 o
   0   3  15       44.67       43.00      5.56 o
   1   3  15       35.62       33.89      4.69 o
   2   3  15        0.48        0.42      1.46 o
   3   3  15      187.00      156.42      7.59 o
 -14   0  16      348.08      364.94     18.51 o
 -12   0  16      133.97      118.74     11.72 o
 -10   0  16      384.20      345.04     16.11 o
  -8   0  16      341.91      361.07     16.50 o
  -6   0  16      242.63      260.40     17.41 o
  -4   0  16     1101.39     1099.32     50.57 o
  -2   0  16        6.19        4.49      6.83 o
   0   0  16      155.07      165.45     18.79 o
   2   0  16        1.64       -2.56      5.56 o
   4   0  16      192.47      217.05     20.11 o
   6   0  16      140.02      166.30     16.04 o
   8   0  16      243.91      291.55     18.47 o
  10   0  16      667.78      665.26     23.24 o
 -15   1  16        2.17        3.89      3.31 o
 -14   1  16        6.55        9.58      3.53 o
 -13   1  16       25.26       23.27      3.47 o
 -12   1  16       25.75       25.43      3.99 o
 -11   1  16        0.11        0.59      3.11 o
 -10   1  16        0.07       -0.53      2.66 o
  -9   1  16      171.60      167.44     13.84 o
  -8   1  16      107.25      119.15      7.74 o
  -7   1  16        8.65        8.03      3.78 o
  -6   1  16      165.23      166.78      9.28 o
  -5   1  16       65.16       63.40      5.92 o
  -4   1  16      531.44      553.53     22.03 o
  -3   1  16        2.61        1.04      2.47 o
  -2   1  16      571.46      598.32     17.46 o
  -1   1  16      465.44      500.72     22.29 o
   0   1  16        4.49        7.45      8.12 o
   1   1  16      140.91      157.78     12.12 o
   2   1  16      254.32      284.94     24.19 o
   3   1  16        2.09      -10.78      8.00 o
   4   1  16      117.09      145.89     16.82 o
   5   1  16      133.75      140.54     15.97 o
   6   1  16      132.11      169.37     16.38 o
   7   1  16        6.72        7.67      4.88 o
   8   1  16      253.50      314.23     19.71 o
   9   1  16        1.72       -1.76      3.76 o
 -12   2  16        0.27        1.08      1.47 o
 -11   2  16        0.01        0.14      1.58 o
 -10   2  16        1.38       -2.15      1.72 o
  -9   2  16        3.28        1.80      3.00 o
  -8   2  16       16.57       17.72      4.58 o
  -7   2  16       92.30       85.00      9.64 o
  -6   2  16      350.21      383.32     20.38 o
  -5   2  16       11.83       14.35      4.53 o
  -4   2  16       37.95       35.69      6.65 o
  -3   2  16        1.34       -1.46      5.69 o
  -2   2  16       26.11       23.32      4.16 o
  -1   2  16        4.35        4.03      2.67 o
   0   2  16      227.92      231.83     11.27 o
   1   2  16        0.02        3.07      5.85 o
   2   2  16        2.08       -2.11      4.14 o
   3   2  16       66.23       64.83      9.61 o
   4   2  16       39.63       43.08      8.05 o
   5   2  16      110.05      103.13     10.63 o
   6   2  16      131.76      123.36     10.12 o
  -6   3  16       49.59       59.62      5.96 o
  -5   3  16        9.98       10.43      2.81 o
  -4   3  16       13.42       12.79      3.09 o
  -3   3  16        7.01       10.53      2.75 o
  -2   3  16      107.50      123.43      8.30 o
  -1   3  16       22.34       27.41      4.11 o
   0   3  16       50.05       43.00      4.60 o
 -15   0  17       71.91       82.30      6.76 o
 -13   0  17      108.50      107.20      9.67 o
 -11   0  17        4.01        3.64      2.72 o
  -9   0  17      396.92      307.48     14.73 o
  -7   0  17        4.35        6.84      3.05 o
  -5   0  17       96.26       91.09     14.39 o
  -3   0  17      115.97       90.51     15.07 o
  -1   0  17     3608.65     3828.63    109.52 o
   1   0  17       52.78       59.64     11.89 o
   3   0  17        6.12        7.85      6.22 o
   5   0  17       42.09       38.48      8.65 o
   7   0  17      251.93      226.03     15.83 o
 -14   1  17        3.96        6.24      1.63 o
 -13   1  17      127.87      125.42      7.04 o
 -12   1  17       75.75       72.14      5.87 o
 -11   1  17       39.86       29.06      5.53 o
 -10   1  17       58.10       51.65      5.91 o
  -9   1  17       58.46       53.36      7.82 o
  -8   1  17       28.73       28.53      4.13 o
  -7   1  17       15.42        4.15      2.29 o
  -6   1  17        7.06        7.36      2.74 o
  -5   1  17       41.35       57.27      5.39 o
  -4   1  17       18.84       15.04      3.11 o
  -3   1  17      311.27      318.92     12.90 o
  -2   1  17      115.19      116.71     10.71 o
  -1   1  17        8.38        5.67      4.07 o
   0   1  17       42.78       46.19      6.98 o
   1   1  17     1033.50     1111.85     48.96 o
   2   1  17        7.90        1.43      5.64 o
   3   1  17        0.88        3.41      5.61 o
   4   1  17        8.20        2.01      5.05 o
   5   1  17       55.36       58.23      9.92 o
   6   1  17       24.56       17.65      6.09 o
   7   1  17        4.10        7.05      4.40 o
   8   1  17       74.35       80.88      8.72 o
 -11   2  17       90.26       97.09      7.82 o
 -10   2  17        0.00       -2.29      2.36 o
  -9   2  17        8.27       14.03      3.94 o
  -8   2  17        3.47        3.90      3.16 o
  -7   2  17       53.57       47.05      6.79 o
  -6   2  17       12.90       11.84      3.97 o
  -5   2  17       29.54       27.26      4.09 o
  -4   2  17       29.54       27.97      7.56 o
  -3   2  17      657.13      702.06     40.18 o
  -2   2  17       13.59        6.31      2.51 o
  -1   2  17      220.04      233.06     10.50 o
   0   2  17        0.30       -0.19      2.55 o
   1   2  17        9.45       11.84      4.57 o
   2   2  17        8.07        7.46      4.49 o
   3   2  17       46.84       55.49      7.71 o
   4   2  17       80.97       55.44      7.32 o
   5   2  17        5.62        7.52      3.56 o
 -14   0  18      615.94      639.01     21.70 o
 -12   0  18      222.83      215.88     13.29 o
 -10   0  18      228.10      223.06     11.43 o
  -8   0  18      142.81      117.89     14.71 o
  -6   0  18       31.38       18.81      7.27 o
  -4   0  18       50.04       49.75     10.77 o
  -2   0  18      854.86      938.03     45.39 o
   0   0  18       55.55       55.18     11.41 o
   2   0  18     1161.89     1195.75     48.58 o
   4   0  18       88.14       87.14     11.33 o
   6   0  18        0.33       -2.24      3.68 o
 -13   1  18       37.60       45.38      3.81 o
 -12   1  18      170.72      171.69      8.05 o
 -11   1  18       67.42       74.51      5.75 o
 -10   1  18      152.13      157.86     11.94 o
  -9   1  18        0.11        1.63      2.45 o
  -8   1  18       21.11       20.18      3.25 o
  -7   1  18        6.23        5.34      3.14 o
  -6   1  18      101.85       81.14      6.00 o
  -5   1  18        3.31       -3.45      3.77 o
  -4   1  18      178.49      182.92      8.85 o
  -3   1  18       81.01       65.39      7.85 o
  -2   1  18      407.35      428.22     19.20 o
  -1   1  18      169.84      162.02     11.57 o
   0   1  18      582.22      567.20     32.99 o
   1   1  18       52.30       54.55     10.55 o
   2   1  18       62.96       70.03     11.40 o
   3   1  18       56.96       65.74     10.70 o
   4   1  18      136.40      143.15     14.26 o
   5   1  18       10.75        7.65      4.64 o
   6   1  18       57.79       75.63      9.11 o
 -10   2  18       10.68       10.30      2.87 o
  -9   2  18      120.32      135.51      9.40 o
  -8   2  18        9.40       16.97      3.96 o
  -7   2  18        1.23        0.09      2.25 o
  -6   2  18       63.40       75.64      7.74 o
  -5   2  18       24.40       22.01      4.38 o
  -4   2  18       75.48       69.32     10.43 o
  -3   2  18      203.62      183.92      9.93 o
  -2   2  18        1.47       -3.88      2.74 o
  -1   2  18      128.84      112.76      6.26 o
   0   2  18      383.68      362.56     19.00 o
   1   2  18        0.29        0.64      2.96 o
   2   2  18      217.28      202.60     12.71 o
 -13   0  19      343.30      420.09     16.78 o
 -11   0  19      273.78      313.07     14.95 o
  -9   0  19      470.70      462.92     15.74 o
  -7   0  19        7.91        9.04      5.51 o
  -5   0  19        3.28        1.94      5.52 o
  -3   0  19      248.99      234.44     20.85 o
  -1   0  19      164.68      171.17     17.63 o
   1   0  19       22.56       23.25      6.83 o
   3   0  19      495.56      493.84     25.62 o
   5   0  19       54.53       61.21      7.64 o
 -12   1  19        5.66        3.24      1.50 o
 -11   1  19      359.83      421.12     12.47 o
 -10   1  19       32.54       21.14      4.27 o
  -9   1  19       60.67       75.58      7.11 o
  -8   1  19        8.33        9.17      3.14 o
  -7   1  19       92.29       86.05      5.60 o
  -6   1  19        2.61        3.27      2.14 o
  -5   1  19       14.44       17.14      2.83 o
  -4   1  19       66.71       56.47     11.02 o
  -3   1  19       53.43       40.84      5.76 o
  -2   1  19      152.65      168.78     16.90 o
  -1   1  19        2.35        8.83      5.87 o
   0   1  19       20.91        9.76      5.63 o
   1   1  19      928.66     1001.63     40.92 o
   2   1  19       16.85       19.65      6.15 o
   3   1  19      112.56      116.24     12.28 o
   4   1  19        0.87       -2.62      3.55 o
   5   1  19       77.59       82.52      8.55 o
  -8   2  19       74.46       70.29      5.94 o
  -7   2  19       66.42       83.57      6.68 o
  -6   2  19       62.37       63.77      5.96 o
  -5   2  19        4.02        5.25      2.34 o
  -4   2  19       54.60       53.49      5.29 o
  -3   2  19       62.33       63.41      5.33 o
  -8   0  20      279.22      259.11     18.28 o
  -6   0  20      773.93      668.89     32.13 o
  -4   0  20      104.96       92.97     12.20 o
  -2   0  20        4.00        5.62      5.04 o
   0   0  20      500.05      598.36     29.03 o
   2   0  20      700.04      672.50     28.29 o
   4   0  20      182.83      184.20     11.49 o
 -10   1  20      339.60      365.28     10.15 o
  -9   1  20       55.16       53.28     10.25 o
  -8   1  20      638.89      619.05     25.79 o
  -7   1  20        6.16        2.89      1.73 o
  -6   1  20      252.82      233.58     17.01 o
  -5   1  20       24.52       17.27      5.19 o
  -4   1  20       39.36       33.69      7.28 o
  -3   1  20       90.62       77.24     10.84 o
  -2   1  20       19.08       26.48      6.53 o
  -1   1  20      183.81      198.31     15.89 o
   0   1  20      362.72      381.29     21.80 o
   1   1  20        1.04        1.71      4.02 o
   2   1  20       49.16       58.41      7.93 o
  -7   0  21      162.54      165.49     13.18 o
  -5   0  21      179.64      147.18     13.04 o
  -3   0  21       27.94       19.35      5.58 o
  -1   0  21       52.42       47.88      7.57 o
   1   0  21      161.11      144.05     10.78 o
  -7   1  21       95.49       77.24      8.17 o
  -6   1  21        7.69        0.85      2.94 o
  -5   1  21      238.02      229.13     14.85 o
  -4   1  21       19.80       13.82      4.37 o
  -3   1  21      433.96      423.15     21.08 o
  -2   1  21       31.75       37.89      6.06 o
  -1   1  21       65.76       65.44      7.78 o
  -4   0  22      430.16      419.36     18.61 o
 
